# Supplementary material for: Decoding PHR-Orchestrated Stress Adaptation: A Genome-Wide Integrative Analysis of Transcriptional Regulation Under Abiotic Stress in Eucalyptus grandis
Source: Int J Mol Sci. 2025 Mar 25;26(7):2958. doi: 10.3390/ijms26072958 (PMC11988722; doi:10.3390/ijms26072958)
Supplement: Supplementary file 1 [file ijms-26-02958-s001.zip › Supplementary Tables.xlsx]

## Sheet: Table S1
Table S1. The protein sequences of PHRs
	Gene ID	Gene name	Protein Sequences
Eucalyptus grandis	LOC104436960	EgPHR1	MLHSFQRSSTERAACGGNCDQPSTPRSRSRRAPPSSAAPQPQPLSSSPATAAAAAAAAPR RSRLSGGAQWPIARPGRFRLQFGSNLEGIDRGKTRSIMEASNTYSIPKPGMQQLNNVRAS GAMSASSPVLPTHFEERYPKLPDSHQVTMSSSLSHGTPLQSSGGAIGPMCSSTSGYSTGL HYSSVTPSEKHSGNAPFIFQSTSGSTTYIIKSSADAELLQADASTQYDNNDKASWSSDAL PCIYDFPVNSPFQNNQMENGDGIGVLAPEDFSKPNNWQDWADQLINEDDESPDWAQILSE TNLPNPESKMAHGVIKSPSSLSAHQTRLHQGLPASSGDIQSANNSSSTANSSTAKARMRW TPELHEAFVEAVSKLGGSERATPKGVLKLMKAE…
	LOC104450718	EgPHR2	MNGHSITLPQSGSTKGMKNSHYTGMSLDHRFLNAESEGISKASGWSSSSPSPLIRVEPLN LNLSRESTFPSHKTCSESSPSSPLSLASHVQTPKSTYSRSSVFCTSLYQSSSSTSEAHKH LRSLPFLPHPPAYNQSVSAIDSKSSSLFSEDISNLDDEKHTESLMTDFLGFPGDTSDGSF NGMDCASDNLMLTDQLELQYLSDELDLAITDNADTPNLDDIYEAHLPPSKQETELVCQQK CHSPLPAIDSVSSQPSSGPAAAHKPRMRWTPELHVRFVDAVNKLDGAEKATPKGVLKLMN VEGLTIYHVKSHLQKYRLAKYMPEKKEEKKGGSSEEKKAMSYGNESDGRRKGSTQITEAL RMQMEVQKQLHEQLEVQRELQLRIEEHARYLQK…
	LOC104425247	EgPHR3	MYHHNQHLGKNISPPSRMPIPSDRHMFIQGGNGPGDSGLVLSTDAKPRLKWTPDLHERFV EAVNQLGGADKATPKTVMKLMGIPGLTLYHLKSHLQKYRLSKNLHGQANSGNNKIGTVAV GGDRVPETNGSHVHNLNIVPQTNNEALQMQIEVQRRLHEQLEVQRHLQLRIEAQGKYLQS VLEKAQETLGRQNVGSASLEATKLQLSELVSKVSTQSLNSAFPDLKELQGLCAQQIQTNP PTDCSVDSCLTSCEGSHKDQEIHNNGIGLRPYSGGSVLLDPKGITDEPRTEKIEFKWGGD LKEDRMFLSYGVKEMERSFPGGLGQGHLSMSIGLEGGLGCSEVKNKAKEVGGSVNFLERL HSRADSVNMDSNQRSCGNQLHYFEAKLDLNARE…
	LOC104445780	EgPHR4	MYTQEIYSHNMIRSNHELTSGDNFERNSHHSRVLSAPPPWNAGISAQPTTRGSCLQSENL GPVKSSSTTMLSCFESPASAFYAAEHCMGFQQRGYDVSSSSDCSQPSKACDTEFPLYRSS RESFTINLQDQPDPFIESKGQAIAKSPYSNEYDRAAEKCYKFQYTNSQQSKVLAHGQDKL LGDSAASVWRCLSSPSAEKRDQKVSCRSSGSILSNKTRIRWTQDLHEKFVECVNLLGGAE KATPKAILKLMDSDGLTIFHIKSHLQKYRIAKYMPDSAEGRTARRTSSNEVPQIDIKNSL QIGEALQLQLDVQRRLHEQLEIQRTLQLQIEEQGRQLRMMFDQQQKSSNGPSKSESVNSL EDVHFSATEGLQNTHNTHFPSKIS
	LOC104442716	EgPHR5	MHNHSLYGGKNFHPSSRMSILSERHLLLQAANGPGDSGLILSTDAKPRLKWTTDLHKRFV EAVNQLGGADKATPKSILKAMGIPGLTLYHLKSHLQKYRLSKNLHGQATNGTNRAVAEVK VSEANGPHLNNSSIGIQVNKNLHISEAFQVQIEVQRRLHEQMEQAQRHMQLHIEAQGKYL QAVLEKAQETLGRHDSGSVGLEAAKYQLSELVSKVSADSLSSTFPDVVDIHLHQMQMNQN TDGSLDSCLTCERPQKDREEDVDGSRSRDHHPNPFLLPSDIADDRRRGQTVPEDAEERVK RAICDLSTTCGYRSSSEGTNGRVDEKIKLASPRRTSDDETGSIEAGREGLSLGYGSSRLR SKLDLNVRDEDLNGFGWS
	LOC104432550	EgPHR6	MLSKNGTVGSGLSSASGCTSDICFSSPQQHERHGQYSPFISSTSMIRTSTPPVGFPRTEV QVTALTDIPKEIKDVPWDPNQLQDFLYSENVPSQNVQLGSRAAVMGCDNQSAGSDLIWTE NFGEAMDLDWSKFLADDDAIDPSKPPLAVQGQSLPPAESSAAANQLSSAPSSKARMRWTP DLHEAFVEAVNQLGGGDRATPKGVLKLMNVESLTIYHVKSHLQKYRTARYKPDSAESEGS SEKKLSSLEDMKSLDLKTTMNITEALRMQMEVQKQLHEQLEIQRKLQLRIEEQGRCLQML FEKQRNQTEATEQPQAEKGLETTNPSSSPGESSLNMNKRQKVSEARTTDDDNPDEGEIGL PSPKRVRGHEP
	LOC104453942	EgPHR7	MGLQNHQKMNLVLSTDAKPRLKWTPELHHRFVEAVMQLGGADKATPKSLMRAMGIPGLTL YHLKSHLQKYRLGKSQQSESCIDTKQEGEFYATENKEVQSADEYQNTEIIDPSTFQMNES LQIAQALQMQMEVQRKLHEQIEVQKHLQLRIEAQGKYLQSVLRKAQETLARYNNSPVGID AAKAELSQLVSMVSSGCPGSPFSELTELGSSDLNDAARKQLKGICSVESSLTSSESSGRN EEKPKGNEHGKMHNFSPTSIELRLSNIRPEEVPSQNICNKTTGRKRCASSGSDDNSLIAE QSSKSSPRTSYKQKKCGLPVTLDLNSQYQADFDPGPKSIDLNFQGIEQANGHF
	LOC104451042	EgPHR8	MFHPKKPSGMNSHERGMCVQGDSGLVLTTDPKPRLRWTVELHERFVDAVTQLGGPDKATP KTIMRVMGVKGLTLYHLKSHLQKFRLGKQPHKEFNDHSIKDGKRASALELQRSSASSSAM IGRSMNEMQMEVQRRLHEQLEVQRHLQLRIEAQGKYMQAMLEKACQTLAGESMVLHNSSG AGYHNHKTPSNMPNPMNSIGGGAPFVKDFGSSSPLNFPSFQDLNIYGGADQLDLHPNLDR PSLSLDSYHLPSNNNNSHDNSGFGKKRPSPFVTGGSGKNPLLWSADDLPEHGHDQIHTPE MVDSISVDIYEAKPPPALTGGGGGDEQKPLKPHRHDDHLFQQAG
	LOC104447696	EgPHR9	MYQQRSVPSLSLVRNNSFTEGQQLDCGADAMVPMNGGNSLSNNSNLASKQRLRWTNELHE QFVDAVAQLGGPDRATPKGVLRVMGVPGLTIYHVKSHLQKYRLAKYLPDSSSDGKNAEKK DSADIASNTDGSSGMQITEALKLQMEVQKRLHEQLEVQRQLQLRIEAQGKYLKKIIEEQQ RLSGVLTDGSGLGDDCLESDKKSDPATPAPTSECPLQEKASEDHAPGKSHSIDESLSSHH EPQTPDSGCHVRPIAESPEGEKQAKKQRLTEDTAYAAEELFTPHPILDSGLNSSYQQSHP AFLTREQFDPSLGISIANGEQPRKVSSGSL
	LOC104441194	EgPHR10	MYQHKGGASSSLVPGNTMVHGQHLDSGANTMDSIGGGNNHSNNANLASKQRLRWTHDLHD RFVDAVAQLGGPDRATPKGVLRVMGVQGLTIYHVKSHLQKYRLAKYLPDSSSDGKKAEKK ESADVLSDMDGSSGGMQITEALKLQMEVQKRLHEQLEVQRQLQLRIEAQGKYLKKIIEEQ QRLSGALADGSADESGDKGQEDSKTDPPTPAPISESPIQDKSKDCAVAKSLSLDGSLSSH NHEPLTPDSGCNVSSPAESPDGERSAKKPRVTAGASHAKPEIVLHPIFESSLGCSYTNPH SNYLTRDLFDSQQEDKTRLVKLGLALADIL
	LOC104456029	EgPHR11	MYQALHSLPLDGGGVGVGVGVGPSGDFRGDFDGAGHGLAGDACLVLTADPKPRLRWTAEL HDRFVDAVTQLGGPDKATPKTIMRTMGVKGLTLYHLKSHLQKFRLGKQSGKDSSGNSKDA PCDTDSLNTGSSATSSSGILTQELNDSYRVTEALRVQMEVQRRLHEQLEVQRHLQLRIEA QGKYLQSILEKACKVLNDQVAVPAGLEEARDELSELAIKVSNDYPGVRAVDTLKMPCFSE LAAALDSTSLSGLPSWLGDGSAESCLTSLDSSISPNTIGSHVISMKKRLRPVFGNRELLP MESSTQKQVDWMMNNM
	LOC104442369	EgPHR12	MYGGSGSGSGSESGGGGGGGGVVMTRDPKPRLRWTADLHERFVDAVTRLGGPDKATPKSV HRLMGLKGLTLYHLKSHLQKYRLGQQMRRQNSDDTTKQSDGFPYVQFSPSRMAGSSSQAG HLQPGGEIPIEETLKCQIEVQKRLQEQLEVQKKLQMRIESQGKYLQTILEKAQKSLSLDA SGPVNLEATRAQIADFNLAISNFGDHGRGGGGAVAERNNSSNFINMMMSMKEETYERGGH QNHGLAFQIYEGERPQAQDIEAKRSEGSSMIHFDLNIKGGHDFLGAKLGPNMMI
Arabidopsis thaliana	AT4G28610	PHR1	MEARPVHRSGSRDLTRTSSIPSTQKPSPVEDSFMRSDNNSQLMSRPLGQTYHLLSSSNGGAVGHICSSSSSGFATNLHYSTMVSHEKQQHYTGSSSNNAVQTPSNNDSAWCHDSLPGGFLDFHETNPAIQNNCQIEDGGIAAAFDDIQKRSDWHEWADHLITDDDPLMSTNWNDLLLETNSNSDSKDQKTLQIPQPQIVQQQPSPSVELRPVSTTSSNSNNGTGKARMRWTPELHEAFVEAVNSLGGSERATPKGVLKIMKVEGLTIYHVKSHLQKYRTARYRPEPSETGSPERKLTPLEHITSLDLKGGIGITEALRLQMEVQKQLHEQLEIQRNLQLRIEEQGKYLQMMFEKQNSGLTKGTASTSDSAAKSEQEDKKTADSKEVPEEETRKCEELES…
	AT2G20400	PHL4	MIPNDDDDANSMKNYPLNDDDANSMKNYPLNDDDANSMENYPLRSIPTELSHTCSLIPPSLPNPSEAAADMSFNSELNQIMARPCDMLPANGGAVGHNPFLEPGFNCPETTDWIPSPLPHIYFPSGSPNLIMEDGVIDEIHKQSDLPLWYDDLITTDEDPLMSSILGDLLLDTNFNSASKVQQPSMQSQIQQPQAVLQQPSSCVELRPLDRTVSSNSNNNSNSNNAAAAAKGRMRWTPELHEVFVDAVNQLGGSNEATPKGVLKHMKVEGLTIFHVKSHLQKYRTAKYIPVPSEGSPEARLTPLEQITSDDTKRGIDITETLRIQMEHQKKLHEQLESLRTMQLRIEEQGKALLMMIEKQNMGFGGPEQGEKTSAKTPENGSEESESPRPKRPRNEE
	AT5G29000	PHL1	MNNPVPCQSVSGGNSGGYLFPSSSGYCNVSAVLPHGRNLQNQPPVSTVPRDRLAMQDCPLIAQSSLINHHPQEFIDPLHEFFDFSDHVPVQNLQAESSGVRVDSSVELHKKSEWQDWADQLISVDDGSEPNWSELLGDSSSHNPNSEIPTPFLDVPRLDITANQQQQMVSSEDQLSGRNSSSSVATSKQRMRWTPELHEAFVEAVNQLGGSERATPKAVLKLLNNPGLTIYHVKSHLQKYRTARYKPETSEVTGEPQEKKMTSIEDIKSLDMKTSVEITQALRLQMEVQKRLHEQLEIQRSLQLQIEKQGRYLQMMFEKQQKIQDNKSSSSEASPKQCNGSFAEVEVGLETLTGDQNESASASRKRVRED
	AT3G04450		MTLASDFGFPSAISSSFTILEERYHNNFPNTLCVSSGQESMNNNPVPCQVFPLVSGGSSGGNLFSSSSGFCNGVYVSSSSQARPSVSTVPRDRITVAHVSGEGQRQECPVETHSLQLINQPQEQKIMTWSSDQIRGFFDFPVPDPQAASSRTMVSSKEVLSKCEWPDWADQLISDDSLEPNWSELLGDPNVLNLYSKIETQSSDIARQEIVFRNQHQVDPSMEPFNAKSPPASSMTSKQRMRWTPELHEAFVEAINQLGGSERATPKAVLKLINSPGLTVYHVKSHLQKYRTARYKPELSKDTEEPLVKNLKTIEDIKSLDLKTSIEITEALRLQMKVQKQLHEQLEIQRSLQLQIEEQGRYLQMMIEKQQKMQENKKDSTSSSSMPEADPSAPSPNLS…
	AT3G13040		MYIKAIMNRHRLLSAATDECNKKLGQACSSSLSPVHNFLNVQPEHRKTPFIRSQSPDSPGQLWPKNSSQSTFSRSSTFCTNLYLSSSSTSETQKHLGNSLPFLPDPSSYTHSASGVESARSPSIFTEDLGNQCDGGNSGSLLKDFLNLSGDACSDGDFHDFGCSNDSYCLSDQMELQFLSDELELAITDRAETPRLDEIYETPLASNPVTRLSPSQSCVPGAMSVDVVSSHPSPGSAANQKSRMRWTPELHESFVKAVIKLEGPEKATPKAVKKLMNVEGLTIYHVKSHLQKYRLAKYMPEKKEEKRTDNSEEKKLALSKSEADEKKKGAIQLTEALRMQMEVQKQLHEQLEVQRVLQLRIEEHAKYLEKMLEEQRKTGRWISSSSQTVLSPSDDSIPD…
	AT5G06800		MMDNINFEFSNASQGSRLQLQQQPPQPFNLQDLNMIQYNQPSSPWTTETFSGLTPYDCTANQSFPVQCSSSKPYPSSFHPYHHQSSDSPSLDQSVSMIPMQPLPDQYMKPLYQRSCSNDFAATNASSASYSLSFEASHDPQELCRRTYSNSNVTHLNFTSSQHQPKQSHPRFSSPPSFSIHGGSMAPNCVNKTRIRWTQDLHEKFVECVNRLGGADKATPKAILKRMDSDGLTIFHVKSHLQKYRIAKYMPESQEGKFEKRACAKELSQLDTRTGVQIKEALQLQLDVQRHLHEQLEIQRNLQLRIEEQGKQLKMMMEQQQKNKESLLKKLPDAEASLSLLDPHIHSPPSPFLVHDAEALMLTSYEDTQLQSTKS
	AT2G01060		MEADNGGPNSSHASKQRLRWTHELHERFVDAVAQLGGPDRATPKGVLRVMGVQGLTIYHVKSHLQKYRLAKYLPDSSSEGKKTDKKESGDMLSGLDGSSGMQITEALKLQMEVQKRLHEQLEVQRQLQLRIEAQGKYLKKIIEEQQRLSGVLGEPSAPVTGDSDPATPAPTSESPLQDKSGKDCGPDKSLSVDESLSSYREPLTPDSGCNIGSPDESTGEERLSKKPRLVRGAAGYTPDIVVGHPILESGLNTSYHQSDHVLAFDQPSTSLLGAEEQLDKVSGDNL
	AT5G18240		MYYHNQHQGKSILSSSRMPISSERHPFLRGNGTGDSGLILSTDAKPRLKWTPDLHERFVEAVNQLGGGDKATPKTIMKVMGIPGLTLYHLKSHLQKYRLSKNLNGQANSSLNKTSVMTMVEENPPEVDESHSESLSIGPQPSMNLPISDALQMQIEVQRRLHEQLEVQRHLQLRIEAQGKYLQSILEKAQETLGRQNLGAAGIEATKAQLSELVSKVSADYPDSSFLEPKELQNLHHQQMQKTYPPNSSLDSCLTSSEGTQKAPKMLDNRLGLRTYIGDSTSEQKEIMEEPFFHRMELTWAEEESLRENHNRPYLSTMVNNAEPRISSSRRSPGRLSIGVGLHEHRGRSSNNSEYTEERFNENNEDCKLETHTRTALDLNTHDENYGTTRPKQFDLNGF…
	AT3G04030		MYYQNQHQGKNILSSSRMHITSERHPFLRGNSPGDSGLILSTDAKPRLKWTPDLHERFIEAVNQLGGADKATPKTIMKVMGIPGLTLYHLKSHLQKYRLSKNLNGQANNSFNKIGIMTMMEEKTPDADEIQSENLSIGPQPNKNSPIGEALQMQIEVQRRLHEQLELRIEAQGKYLQSVLEKAQETLGRQNLGAAGIEAAKVQLSELVSKVSAEYPNSSFLEPKELQNLCSQQMQTNYPPDCSLESCLTSSEGTQKNSKMLENNRLGLRTYIGDSTSEQKEIMEEPLFQRMELTWTEGLRGNPYLSTMVSEAEQRISYSERSPGRLSIGVGLHGHKSQHQQGNNEDHKLETRNRKGMDSTTELDLNTHVENYCTTRTKQFDLNGFSWN
	AT1G69580		MCLLMEINNNANNTNTTIDNHKAKMSLVLSTDAKPRLKWTCDLHHKFIEAVNQLGGPNKATPKGLMKVMEIPGLTLYHLKSHLQKYRLGKSMKFDDNKLEVSSASENQEVESKNDSRDLRGCSVTEENSNPAKEGLQITEALQMQMEVQKKLHEQIEVQRHLQVKIEAQGKYLQSVLMKAQQTLAGYSSSNLGMDFARTELSRLASMVNRGCPSTSFSELTQVEEEEEGFLWYKKPENRGISQLRCSVESSLTSSETSETKLDTDNNLNKSIELPLMEINSEVMKGKKRSINDVVCVEQPLMKRAFGVDDDEHLKLSLNTYKKDMEACTNIGLGFN
	AT5G45580		MMTRDPKPRLRWTADLHDRFVDAVAKLGGADKATPKSVLKLMGLKGLTLYHLKSHLQKYRLGQQQGKKQNRTEQNKENAGSSYVHFDNCSQGGISNDSRFDNHQRQSGNVPFAEAMRHQVDAQQRFQEQLEVQKKLQMRMEAQGKYLLTLLEKAQKSLPCGNAGETDKGQFSDFNLALSGLVGSDRKNEKAGLVTDISHLNGGDSSQEFRLCGEQEKIETGDACVKPESGFVHFDLNSKSGYDLLNCGKYGIEVKPNVIGDRLQ
	AT3G24120	PHL2	MYSAIRSLPLDGGHVGGDYHGPLDGTNLPGDACLVLTTDPKPRLRWTTELHERFVDAVTQLGGPDKATPKTIMRTMGVKGLTLYHLKSHLQKFRLGRQAGKESTENSKDASCVGESQDTGSSSTSSMRMAQQEQNEGYQVTEALRAQMEVQRRLHDQLEVQRRLQLRIEAQGKYLQSILEKACKAFDEQAATFAGLEAAREELSELAIKVSNSSQGTSVPYFDATKMMMMPSLSELAVAIDNKNNITTNCSVESSLTSITHGSSISAASMKKRQRGDNLGVGYESGWIMPSSTIG
	AT4G13640	PHL3	MYSAIRSSLPLDGSLGDYSDGTNLPIDACLVLTTDPKPRLRWTSELHERFVDAVTQLGGPDKATPKTIMRTMGVKGLTLYHLKSHLQKFRLGRQSCKESIDNSKDVSCVAESQDTGSSSTSSLRLAAQEQNESYQVTEALRAQMEVQRRLHEQLEVQRRLQLRIEAQGKYLQSILEKACKAIEEQAVAFAGLEAAREELSELAIKASITNGCQGTTSTFDTTKMMIPSLSELAVAIEHKNNCSAESSLTSSTVGSPVSAALMKKRQRGVFGNGDSVVVGHDAGWVMPSSSIG
	AT1G79430		MRVMGVKGLTLYHLKSHLQKFRLGKQPHKEYGDHSTKEGSRASAMDIQRNVASSSGMMSRNMNEMQMEVQRRLHEQLEVQRHLQLRIEAQGKYMQSILERACQTLAGENMAAATAAAAVGGGYKGNLGSSSLSAAVGPPPHPLSFPPFQDLNIYGNTTDQVLDHHNFHHQNIENHFTGNNAADTNIYLGKKRPNPNFGNDVRKGLLMWSDQDHDLSANQSIDDEHRIQIQMATHVSTDLDSLSEIYERKSGLSGDEGNNGGKLLERPSPRRSPLSPMMNPNGGLIQGRNSPFG
	AT3G12730		MMQSREEIRDDSSSGLVLTTDPKPRLRWTTELHERFVDAVTHLGGPEKATPKTIMRVMGVKGLTLYHLKSHLQKFRLGKQPHKEHSQNHSICIRDTNRASMLDLRRNAVFTTSPLIIGRNMNEMQMEVQRRIEEEVVIERQVNQRIAAQGKYMESMLEKACETQEASLTKDYSTLFFDRTNICNNTSSIPIPWFEDHFPSSSSMDSTLILPDINSNFSLQDSRSSITKGRTVCLG
Populus trichocarpa	Potri.001G133400.1		MERTTFGGGGNYPYENGMVMMTRDPKPRLRWTADLHDRFVDAVTKLGGPDKATPKSVLRLMGLKGLTLYHLKSHLQKYRLGHQARRQNISEQSRENRGASYVNFSHGSSATSTSSPRMDKEQGEIPVAEALDSQIEVQKTLQEQLEVQQKLQMRIEAQGKYLQSILEKAQKSLSQNLNDDGNGNLEATRAQLTGFNLAISSLIENLNAEDRKPCITDLKGVNIRTNGSAIHIDREGQTQETKDVKHHLQGDSIHFDLNTKGTYDFVAANGSELELKMLSYRR
	Potri.001G314800.1	PtrPHL3	MYSAIHSLPLDGHGDFQAALDGTNLPGDACLVLTTDPKPRLRWTAELHERFVDAVAQLGGPDKATPKTIMRTMGVKGLTLYHLKSHLQKYRLGKQSCKESTDNSKDVGIAASVAESQDTGSSTSASSRMIAQDLNDGYQVTEALRVQMEVQRRLHEQLEVQRRLQLRIEAQGKYLQSILEKACKALNDQAVATAGLEAAREELSELAIKVSNERAGIAPLDTMKMPSISELAAALENKHASNVPARVGDCSVESCLTSTGSPVSPMGVGAQVASTKKRSRPVFGNGDSLPFDGNIQQEVEWTMNNIV
	Potri.002G257800.1		MTFPVSHYCEPIRRVLSEAMEGRPAFSIQRAGAKQLGNLGVSGTLSSSLPVVPTPLEETYSKLPGCQQVSMERELMTRPLVHASHLPSNNGVVGHLFSSSASFSTDLQYSSVTPREKHSRNTPFISQSSANAGALLMSQSSPSALLQSTTTSHYVNENSASWCPESPPGFLDFPTNTTVQNNQIESNSCAGVMASEEFGKRNDWQEWADQLITDDDALTTNWNELLADTSIVDMEPKMAYQVSKPSSNTPVQHSQGHLQLPSLSAEIRPVLTPTSSANSAPTKPRMRWTPELHEAFVEAVNNLGGSERATPKGVLKLMKVDSLTIYHVKSHLQKYRTARYRPESSEGSSEKRLTSIDEISSLDLKTGIEITEALRLQMEVQKRLHEQLEIQRNLQLRIE…
	Potri.003G100100.1		MEKTTFGGGGGSYPYENGVVMMTRDPRPRLRWTADLHDRFVDAVTKLGGPDKATPKSVLRLMGLKGLTLYHLKSHLQKYRLGQQARRQNNTEQSKESRGASYVNFSKGSSGTSTSSPRIDEEQGEISVAEALNCQIEVQKTLQEKLEVQKKLQMRIEAQGKYLQAILEKAQKSLSQNLNDDSNGKLKATRAHLTGFNSAVYSLMENLNAEDRKPSITDLKGINMKENGPAMHIQREGQTQETKDVKHHLQGDSIHFDLNTKGNYDFVSANGSELELKMLSYRR
	Potri.006G000800.1		MYQLESVPSSSSVHKNSLVNDQYLDCDDMTMDPINGGNNLNNNPNLASKQRLRWTHELHERFVDAVAQLGGPDRATPKGVLRVMGVQGLTIYHVKSHLQKYRLAKYLPDSSSDGKKADKKETGDMISNLDGSSGMQITEALKLQMEVQKRLHEQLEACFPCTRHPINCAIMCGDFYAHVSLVQRQLQLRIEAQGKYLKKIIEEQQRLSGVLEDVPGSGVAAPVSGDNCPESDKTDPATPAPTSESPLQDKAAKERAPAKSLSIDESFSSQPEPLTPDSRCNAGSPAESPRGERSMKKQRVSIGVTYGKQEMVLTHQILESSLNSYPRPHSAFLGREQFDPSSGLSMGIEDQMEKVSGSDV
	Potri.006G101000.1		MGSSRSDVSNKERLRWTQELHDRFEEAVNQLGGPDRATPKGILRAMGISGLTIYHVKSHLQKYRISKFIPETNRGKYERRNISEMLPNFSATSGAQLNEALLMQMEVQKRLSDQLEVQKSLKIKIEAQGRFLERIVEENRNRSASINPIPKHSKSFSPVSQPSLCDESESNAREFETDSEGEKAEIQPEEYLQALKRLRTENHALPSRYQLQPLNPDPYNQNMVLQRDAKFSYPSHDANFPWNILATCPSPLVPSFF
	Potri.006G191000.1		MNTRNIDCEEGVQQNHGVMIGDFVNLSSQYFGNQQIRNMAPRLQPAVMEAGCQQQNISPERSSSSILSRFESPASSFYATERCMRFPQYDCQVGSSFCSQYSKSYDSHQSSDPNYSINLGEQADHNFGLNSTLESVVKPHYSYYNSFDKSDKGLSSSSGNKLPSQQHNKFLDIHGTVSLGNNFSVPFQGNQDRQVGCNPYSSPFAGLSFNSLEGKQSPRFSLGGGPTSSGKDLSSKTRIRWTQDLHEKFVECVNRLGGAEKATPKAILNLMDSDGLTIFHVKSHLQKYRIAKYMPEPSEGKAEKRNSINDVSQLDIKTGFQIREALQLQLDVQRRLHEQLEIQRNLQLRIEEQGKQLKMMFDQQQKTTNSLLNKQNLDITSPDEPAFSLEDIDVSILEG…
	Potri.008G081800.1		MFHTKKPSTMNSHDRPMCVQDSGLVLTTDPKPRLRWTVELHERFVDAVAQLGGPDKATPKTIMRVMGVKGLTLYHLKSHLQKFRLGKQLHKEFNDHSIKDASALDLQRSAASSSGMISRSMNDNSHMIYAIRMQMEVQRRLHEQLEVQRHLQLRTEAQGKYIQSLLEKACQTLAGDQDLASGSYKGIGNQGVPDMGAMKDFGPLNFPPFQDLNIYGSGQLDLLHNMDRPSLDGFMSNNHDDICLGKKRTNPYAGSGKSPLIWSDDLRLQDLGSGLSCLGPQDDPLKGDQIQIAPPLMDSGTDLDSLSGLYGTKPVHQGDALDEKKLEASAKTERPSPRRAPLAADRMSPMINTGVMPQGRNSPFG
	Potri.008G087600.1		MGLQHQSMNLVLSTDAKPRLKWTQELHQRFVEAVNQLGGADKATPKSLMRVMGIPGLTLYHLKSHLQKYRLGKSQQSLFSIESEQEDDKEIQSSDDHFKESAVTRSSRGICSDGNHHPINESFQIAQALQMQMEVQRKLHEQIEVQRHLQLRIEAQGKYLQTVLKKAQETLAGYNSSSMGIELAKAELCRLVSMVNSGCPSSSISELTETGGSILKDIERTQMRNTVCSMESSLTSSESSGRKEDMQKENEIHDTNKSNTAFVELPLMDIHPQENLLDNDSSNQGKKRSGSIISDGVSVEQPLARRLKNGDQLRLGTFDLNS
	Potri.010G167900.1		MGLRHQNMNLVLSTDGKPRLKWTQELHQRFVEAVNQLGGADRATPKSLMRVMEIPGLTLYHLKSHLQKYRLGKSQQSLISIENNQEVLFVADAKEIQSSDDHFQESAFIQSSGGICSDGNQHPINGSFQIAQALQMQMEVKRKLHEQIEVQRHLQLRIEAQGKYLQSVLKKAQETLAGYNSYSMGVELAFNIYDL
	Potri.010G174100.1		MFHTKKPSTMNSHDRPMCVQGDSGLVLTTDPKPRLRWTVELHERFVDAVTQLGGPDKATPKTIMRVMGVKGLTLYHLKSHLQKFRLGKQPHKDFNDHSIKDASALDLQRSAASSSGMMSRSMNEMQMEVQRRLHEQLEVQRHLQLRTEAQGKYIQSLLEKACQTLAGDQNLASGSYKGMGNQGIPGMGAMKEFGTLNFPAFQDLNIYGGDQLDLQHNMDRPSLDGFMPNNDNICLGKKRPSPYDGSGKSPLIWPDDLRLQDLGSGPACLEPQDDPFKGDQIQMAPPSMDRGTDLDSISDMYEIKPALQGDALDEKKFEASAKLKRPSPRRSPLAAERMSPMINTGAMPQGRNSPFG
	Potri.011G023600.1		MPSALMQTHDREPPCFQRESNHLLITTDPKPRLRWTLELHERFVDAVTLLGGPDKATPKAIMRIMGVKGLTLYHLKSHLQKFRLGKQPQNYLNEQAIRDATGHLKNLQDAATARIFGDGLNKNIHRNEVLGTQIQAQRTLDEQLKVKHHLQKRIDAQRKYMQTILENAYRTVSAENRLFDDQRVVSEMGNMKEIVSASNFPPIQDLQTYGDHSHDGFLPTDDSMSSCTIPMISYDNMQLQHITLAPCLASEEELHQMSYN
	Potri.013G048000.1		MMRNSASQQASSLSPGNRSVGPLFSSSSRFSNDMHVSSVSPQGRQSHNSPFISQSLRDRGNFTPTHDSHSEVQSTEFIAYSDENKDLSWPVDPLQDLLDFAGNVHVQNGQVESSAGVFASEDHAKRTDWQEWADQLISVDDELEPNWSEILNDVNKTDSRQKELKPSPNISVKQPPIHQHQTAHSGEVCAVANPLSAAPTTKPRMRWTPELHEAFVEAVNQLGGSERATPKGVLKHMNVEGLTIYHVKSHLQKYRSARYKPESSDEKKTSPIEEMKSLDLKTSMGITEALRLQMEVQKRLHEQLEIQRNLQLRIEEQGRHLQEMFEKQRKIEDDKSKAPSSSQDDPSPLQAKLEQSSANYKLEASELDLVKTSNESALLEESSQSISRKQKAPEERNDQ…
	Potri.013G060200.1		MYHHHQHQGKSIHSSSRMAIPPERHLFLQGGNGPGDSGLVLSTDAKPRLKWTPDLHERFIEAVNQLGGADKATPKTVMKLMGIPGLTLYHLKSHLQKYRLSKNLHGQANIGSSKIGTVAVVGDRMPEANATHININNLSIGSQPNKILKSRSLHFSEALQMQIEVQRRLHEQLEVQRHLQLRIEAQGKYLQAVLEKAQETLGRQNLGTVGLEAAKVQLSELVSKVSTQCLNSTFSELNDLQGLCPQQTPPTQPNDCSMDSCLTSCEGSQKEQEIHNIGMGLRPCNSNALLEPKEIAEEHALQQTELKWGEYLRDNKMFLTSIGHETERRTFSAERSCSDLSIGVGLQGEKGNINSSFAEGRFKGMSEDDSFQDQTNKRAESVKFEDEKMSPGYRLSYFT…
	Potri.016G001100.1		MDLDCEAMTMDPINGGNSLNNNPNLASKQRLRWTHELHERFVDAVAQLGGPDRATPKGVLRVMGVQGLTIYHVKSHLQKYRLAKYLPDSSSDGKKVDKKETGDVLSNSDGSSGMQITEALKLQMEVQKRLHEQLEVQRQLQLRIEAQGKYLKKIIEEQQRLSGVLEDVPGSGVSAPVSGDNCPVSDNKTDPATPAPTSESPLQDKVAKECAPTKSLSIDESFSSQHEPLTPDSRCNTGSPAESPRGERSLKKQMVSMGVAFGKPEMVLTHQILESSLNSYPQPHSAFLTREQFDPSSGLSMGNEDQSEVLGSDL
	Potri.016G001200.1		MLESRGVGIGGMIMEEMHQNQSGIGIGLGMQGGAQVVLTSDPKPRLRWTADLHQRFVDAVSQLGGPNKATPKAILRTMNVKGLTLFHLKSHLQKYRLGKQSGKDMSDTFKDGLSGSYLLENPCTGNSSLNMTASDVNEGYEVKEALRAQMEVQSKLHLQVEAEKHLHIRLDAERRYLAMLERACKMLADQFIGAAVIDTDSQKGLGTRTTRIASLDPLGFYSLQTSEVAEVHGPEDVLPGLHHQGADCSTESCLTSNESPGGLNLEGSPAGGKKGMLSLESATSLIWGETRMGNAEVNATQVNSYGASLYGIWN
	Potri.016G047900.1		MASRLQPAAVEAGCQNQNISLERSPDSIMSRFESPASAFYATERYMRFPQYDCQVGNYFCSQYSNSYDSHVSSHQSSGADYINSGEQADHNFGLKSTLESVVKPQFSCHKSFDKSDKGLSSSSGNKLPSEHHNKFLDNPGVSLENHFLVPFQGNQNRQVDYNPYNSPFSELGRFNSREEKRSPRFSLGGFPISSGKDLSTTLSSKTRIRWTQDLHKKFVECVNRLGGAEKATPKAILKLMDSDGLTIFHVKSHLQKYRSARYMPDSSEGKAEKRTSIDDVSQLDVKTGFQIREALEVQLDVQRRLHEQLEIQKILQLRIEEQGKQLKMMFDQQQKKTNSLLNNQNLNITSPDESTFSLEDIDVSIVEGSNNNTHFPSKIS
	Potri.016G117000.1		MGRSRSDRSNKDRLRWTQELHDRFEEAVNQLGGPDRATPKGILRAMGIPGLTIYHVKSHLQKYRISKFIPETNRGKFERRNISEMLPNFSATSGAQLNEALLMQMEVHRRLSDQLVVQKSLKLKIEAQGRFLERIVEENQNGNPKHTKSFSPVSLPSLCDSESNAKEFETDSEGEKVEIQSEEDFQALKRLRTEHHVLPSRYQLEPLNPDPYNQNMVLQRDAKFSHPSHDVNFPWDILATCSSPLEPSFF
	Potri.017G054800.1		MYSAIHSLPLDGHGDFQASLDGINLPGDACLVLTTDPKPRLRWTAELHERFVDAVTQLGGPDKATPKTIMRTMGVKGLTLYHLKSHLQKYRLGKQSCKESTDNSKDVGIAPSVAESQDTGSSTSASSRMIAQDLNDGYQVTEALRVQMEVQRRLHEQLEVQHHLQLRIEAQGKYLQSILEKACKALNDQAVATAGLEAAREELSELAIKVSNECAGIAPLDTMKMPSLSELAAALGNRNASNVPARIGDCSVESCLTSTSSPVSPMGVGSQVASTKKRSRPVLGNGDSLPFEGNFRQEVEWTMSNIVDE
	Potri.018G151400.1		MKFYSTVKSFNRRKGAMQTHPSSLNTESVGLYCLNKNLQYSAVLPDCVQPKPPNSLPQASLFLTRTLNASPILNDAVSYGSIGQPRKGTMFSASLQPSPLTIAESDLQLPTSPFLQRPLPVDHITPPSDSLFLGGQDVITEPENENLMGVLDECSGGSFTGLHCTKESLTSTEKLVLQYLSKELEIPVDDVSQNSTLNEAQRVSSIPVTELNHNANYRSSAAQMDDSINRLPEAATSQKQRIRWTTELHDLFVDAVKSLGGPDVATPKSILGIMNVKGLSIYHVKSHLQKYRLAKKFPETNHDKSTSTVVENKAASSNSNNDALVIESNRDVQVTEALRTQIEIQKLLHEQLKAQKELQIRIEQNEKFLRELMEQKAISIYEPSSFAVPASEPKLLPHS…
	Potri.019G020900.1		NLEDKSLRLFSIFFFFQNIEFLSNSRESFNLCFHSVFVREMIRNPASQQASPLSSGNGSVGHLVSSSSRFTNDTSVSAVSPQGKQSHNSPFISQSLRDGGNFPPTHYSHSEGQSTAFINHSDDNKGLSWPIDPLQEFINFVENVPVQNGQVESTAGVIASEDHAKRTDWQEWADQLISVDDELEPNWSEILNDVNMKDSKQKMLSPNNSVQQPLIHQHQTAHSGEVCAVTNPLLAAPPTKSRMRWTPELHEAFVEAVNQLGGSERATPKGVLKQMNVEGLTIYHVKSHLQKYRTARYKPESSEGTSEKKLSPVEEMKSLDLKTSMEISEALRLQMEVQKQLHEQLEIQRNLQLRIEEQGRYLQEMFEKQKKMEGDRSKAPPPSQNDPSLLQSKLEQSPA…
	Potri.019G032700.1		MYQHHQHQGKNIHSSSRNSIPPERHLFLQVGNGPGDSGLVLSTDAKPRLKWTPDLHERFIEAVNQLGGADKATPKTVMKLMGIPGLTLYHLKSHLQKYRLSKNLHGQANSGSNKSGTVAVVGDRMPEVNATHINNLSIGSQTNKSLHFSEALQVQIEVQRRLHEQLEVQRHLQLRIEAQGKYLQSVLEKAQETLGRQNLGTVGLEAAKVQLSELVSKVSSKCLNSAFSELKDLQGLCPPLTQPTHPNDCSMDSCLTSIEGSQKEQEIHNTGMGLRPYNGNALLEPKVIAGEHALQQTELKWGEDQRDNKMFLSSMRNDTDRRTFSAERSCSNLSIGVGLQGERGNVSSSFAEARFKGRSEDDSFQDKTNRRIDAIKLENEKLSPGYRLSYYATKLDLNS…
Oryza sativa L.	LOC_Os03g21240.1	OsPHR1	MSSSLPILPKSLKDIPRSHNTQNILMPGQLPNDSMPLHQSATQSSISHPRASVVRSSYSA MLGYAANPIDSVSSHEGHFMAAPFISQSSNAEMLQYLCNNNTHGGHTVPTFFPAPACGAP DYMDTITVPDNHTQSGSSTVTSDAAKQNEWWADIMNDDWKDILDATATDSQSKSMAQPSN SAASQPAFNQSTSSHSGDICPVTSPPPNNSNASASKQRMRWTPELHESFVHAVNKLGGSE KATPKGVLKLMKVDGLTIYHVKSHLQKYRTARYKPDLSEGKTQEGKTTDELSLDLKASMD LTEALRLQMEVQKRLHEQLEIQRKLQLRIEEQGKYLQKMFEKQCKSSTQSVQDPSSGDTA TPSEPSNSVDKDSEAALDPNRIGDNHPKNSTNV…
	LOC_Os07g25710.1	OsPHR2	MERISTNQLYNSGIPVTVPSPLPAIPATLDENIPRIPDGQNVPRERELRSTPMPPHQNQS TVAPLHGHFQSSTGSVGPLRSSQAIRFSSVSSNEQYTNANPYNSQPPSSGSSSTLNYGSQ YGGFEPSLTDFPRDAGPTWCPDPVDGLLGYTDDVPAGNNLTENSSIAAGDELAKQSEWWN DFMNYDWKDIDNTACTETQPQVGPAAQSSVAVHQSAAQQSVSSQSGEPSAVAIPSPSGAS NTSNSKTRMRWTPELHERFVDAVNLLGGSEKATPKGVLKLMKADNLTIYHVKSHLQKYRT ARYRPELSEGSSEKKAASKEDIPSIDLKGGNFDLTEALRLQLELQKRLHEQLEIQRSLQL RIEEQGKCLQMMLEQQCIPGTDKAVDASTSAEG…
	LOC_Os02g04640.1	OsPHR3	MSTQSVIAVKQFSGPDKIAQAYTVPQPSAHVLSNANYDYDLCGSTNSTSLSCAIQSSNIK TESISSSSLPKILPFSTDSNGESSLSRMSQAEFSDPILSSSSTFCTSLYTSSPMNSGSCR KTGYLPFLPQPPKCEQQQNSAGQSSSSLMLLDADLRNSGHADDEHTDDLKDFLNLSSDCS FHGKCSAMAYNEQMEFQFLSEQLGIAISNNEESPRLDDIYDRPPQLMSLPVSSCSDQEDL QDARSPAKVQLSSSRSSSGTASCNKPRLRWTPELHERFVDAVNKLEGPEKATPKGVLKLM KVEGLTIYHIKSHLQKYRLAKYLPETKEDKKQEEKKTKSVANGNDHAKKKSAQMAEALRM QMEVQKQLHEQLEVQRQLQLRIEEHARYLQKIL…
	LOC_Os06g49040.1	OsPHR4	MSSQSVVAVKQITAPDKIVETCPSTKHSAHKLFDVKPDFQGLIDDNLSSSSQSSSIKIEL IRSSSLPNILPFQKRSSEPEPESPLSHVSHPNVSEPVYSNSSTFCTSLFSSSSMETEPCR QLGTLPFLPHPPKCEQQVSAGHSSSSSLLVPGGDGDIGNAHDEPEQSDDLKDFLNLSGGD ASDGSFHGENNAMAFAEQMEFQFLSEQLGIAITDNEESPRLDDIYGTPPQLSSLPVSSCS NQSVQKAGSPVKVQLSSPRSSSGSATTNKARLRWTLELHERFVEAVNKLDGPEKATPKGV LKLMKVEGLTIYHVKSHLQKYRLAKYLPETKEDKKASSEDKKSQSGSSGNDSVKKKNLQV AEALRMQMEVQKQLHEQLEVQRQLQLRIEEHAR…
	LOC_Os05g40960.1		MYHQHQGRSDLFTTRTSFPMERHLFLHGGNTQGDSGLVLSTDAKPRLKWTPELHQRFVDA VNQLGGAEKATPKTVMRLMGIPGLTLYHLKSHLQKYRLSKNLQGQANVGTTKNALGCTGV ADRIPGTSALAMASASAIPQAEKTIQIGEALQMQIEVQRQLNEQLEVQRHLQLRIEAQGK YLQAVLEQAQETLGKQNLGPASLEDAKIKISELVSQVSNECLSNAVTEIRESSSIHRLEP RQIQFVESSANNCLTAAEGFKEHRLQNHGVLKAYDDSTLFCRKQSQDQESQYSLNRSLSE RRMGHLYSGKQYHKSEGSDSDTEVLHEYITPQKNGGGSTTSSTSGSKEINVEKLYLDEPS CKRQTVDYQRESKLLDFDQQSSGKNLDLNTHNI…
	LOC_Os05g41240.1		MMYHAKKFSVPFGPQSTQSNEHMSNIGAFGGSNMGSPANPAGSGKQRLRWTSDLHNRFVD AIAQLGGPDRATPKGVLTVMGVPGITIYHVKSHLQKYRLAKYIPESPAEGSKDEKKDSSD SLSNTDSAPGMQINEALKMQMEVQKRLHEQLEVQRQLQLRIEAQGKYLQMIIEEQQKLGG SLKACEEQKLPHSPPSLDDYPDSMQPSPKKPKMDNLSPDSVRDVTQSDFESHLIGPWDQE AAFRVDEFKADPGLNKS*
	LOC_Os03g20900.1		MYHHQQQLQSHNQLLPSRQSFPSERHLLMQGGSVSGESGLVLSTDAKPRLKWTPELHERF VEAVNQLGGPEKATPKTIMRLMGVPGLTLYHLKSHLQKYRLSKNLHAQANAGNVKNALVC TTATEKPSEANGSPVSHLNLGTQTNKSVHIGEALQMQIEVQRRLHEQLEVQRHLQLRIEA QGKYLQSVLEKAQETLAKQNAGSVGLETAKMELSELVSKVSTECLQHAFSGFEIESSQML QGHTMHLGDGSVDSCLTACDGSQKDQDILSISLSAQKGKEIGCMSFDMHVKERGSEDLFL DKLNRRPSNHPERCERRGGFSMSCQTANLDLNMNDTYDGPKHCKKFDLNGFSWA*
	LOC_Os02g07770.1		MCVQGDSGLVLTTDPKPRLRWTVELHERFVDAVTQLGGPDKATPKTIMRVMGVKGLTLYH LKSHLQKFRLGKQPHKEFSEHSVKEAAAMEMQRNAASSSGIMGRSMNHDRNVNDAIRMQM EVQRRLHEQLEVQKHLQMRIEAQGKYMQSILEKAYQTLAAGDVAAAVACGPAGYKSLGNH QAAVLDVCSMGFPSLQDLHMYGGAGGGHLDLQQQQPPASTMESFFACGDGGGSLGKTAAK TRHYGGAGKSPMMWGVDDDDDDDDPAGKCGGGGHHQLQMAPPPMMDGGIDVMDSLAADVY ETKPIMSGDSTGSKGGGYDVAAAASKLERPSPRRPPQLGSPSVMAGAQTRNLSYG*
	LOC_Os08g25799.1		MFPGLIHHHRLLDADVGGGGGGSSAGLVLTADPKPRLRWTADLHDRFVDAVAQLGGPDKA TPKTIMRTMGVKGLTLFHLKSHLQKYRLGKQSGKEMAEQSKDASYILGAQSGTNLSPTVP TPDLKESQELKEALRAQMEVQRKLHEQVEVQRHVQIRMEAYQNYIDTLLEKACNIVSEQL NGFSISDHDLTSAGVMLSSSDTLSPSIFHQLSVSSISLHSPGGKSSPFAADADLFFQKAP EKRKSY*
	LOC_Os09g12750.1		MFPPGLIHHRPDGGEAGRAAGGGPSLVLTADPKPRLRWTADLHERFVDAVAQLGGPEKAT PKTILRTMGVKGLTLFHLKSHLQKYRLGKQSGKEASEQSKDASYLLDAQGGMSVSPRVST QDVKENQEVKEALRAQMEMQRRLHEQVEVQKHVQIRMEAYQKYIDTLLEKACKIVSEQLA SSGFSISDNDLPELSGGVMCGSADTLSSSIFHQLSVSPINLHSPEGKPTPSGIEGQMILQ KSPELKRKSC*
	LOC_Os09g12770.1		MELGGNNMGPDNGANNNSNLAARQRLRWTNELHERFVEAVTQLGGPDRATPKGVLRIMGV QGLTIYHVKSHLQKYRLAKYIPDSSADGNKAENKDPGDLLAGLEGSSGLQISEALKLQME VQKRLHEQLEVQRQLQLRIEAQGKYLKKIIEEQQRLGGVKSETPAAGASVTLPSDQFPDS ERTDPSTPAPTSESPTQGVPSNRDNGGQNEATKSPQRDDSLSRHEPLTPDSNCQPGSPTA SPKHERAAKRQRGNGAEFSETDFALPHSIFESSSGSEFQQCSMSYSGH*
	LOC_Os02g47190.1		MFEGMERAGYGVGVGGAGAVGAGVVLSRDPKPRLRWTPDLHERFVEAVTKLGGPDKATPK SVLRLMGMKGLTLYHLKSHLQKYRLGKQNKKDTGLEASRGAFAAHGISFASAAPPTIPSA ENNNAGETPLADALRYQIEVQRKLHEQLEVQKKLQMRIEAQGKYLQTILEKAQNNLSYDA TGTANLEATRTQLTDFNLALSGFMNNVSQVCEQNNGELAKAISEDNLRTTNLGFQLYHGI QDSDDVKCSQDEGLLLLDLNIKGGGYDHLSSNAMRGGESGLKISQHRR*

## Sheet: Table S2
Table S2. The conserved motifs of PHRs proteins
	Motif Name	Best possible match	E-value	Sites	Width
EgPHRs	Motif 1	RWTPELHERFVEAVNQLGGPDKATPKGVLKLMGVEGLTJYHLKSHLQKYR	1.9e-371	12	50
	Motif 2	VQRHLQLRIEAQGKYLQKILEKAQKTL	1.2e-127	12	27
	Motif 3	QITEALRMQMEVQKRLHEQLE	2.6e-113	12	21
	Motif 4	GDSGLVLSTDPKPRL	1.7e-15	6	15
	Motif 5	LAKYLPDSSE	0.00038	6	10
	Motif 6	VGLEAAKYZLSELVSKVSSDSPGSPFPD	0.18	4	28
	Motif 7	MHNHNQHGGKNFHPPSRMPIPSERH	5.4	2	25
	Motif 8	HEPQTPDSGCNVRPPAESPEGEKQAKKPR	8.2	2	29
	Motif 9	GDGSVDSCLTS	15	4	11
	Motif 10	FVPHPIFESGLGCSYQNPHPNFLTREQFD	25	2	29
AtPHRs	Motif 1	RWTPELHERFVEAVNQLGGPDKATPKTVLKVMGVPGLTJYHLKSHLQKYR	1.1e-448	14	50
	Motif 2	HEQLEVQRQLQLRIEAQGKYL	1.3e-149	15	21
	Motif 3	KEGIQITEALRLQMEVQKRL	3.9e-76	14	20
	Motif 4	QSILEKAQETLGEQNLAAAGJEAAREZLS	1.4e-24	6	29
	Motif 5	GNLPGDSGLVLSTDPKPRL	1.8e-20	6	19
	Motif 6	DEIHKKSDWPDWADQLISDD	1.4e-09	4	20
	Motif 7	NRLGLRTYIGDSTSEQKEIMEEPFFQRMELTW	2.1e-08	2	32
	Motif 8	DLNTHDENYCTTRPKQFDLNGFSWN	1.1e-07	2	25
	Motif 9	MYYQNQHQGKNILSSSRMPISSERHPFLR	1.2e-06	2	29
	Motif 10	VSAEYPDSSFLEPKELQNLCHQQMQKNYPPDCSLESCLTSSEGTQKNPKM	6.8e-06	2	50
PtrPHRs	Motif 1	RWTQELHERFVEAVNQLGGPDKATPKGILRLMGVKGLTJYHLKSHLQKYR	2.9e-808	22	50
	Motif 2	ALRMQMEVQRRLHEQLEVQRHLQLRIEAQGKYL	1.2e-384	22	33
	Motif 3	GBSNLVLTTDPKPRL	8.3e-57	14	15
	Motif 4	QSILEKAQETLAGQNNATSGLEAAKEELS	2.4e-42	10	29
	Motif 5	AGVIASEDHAKRTDWQEWADQLISVDDELEPNWSEILNDV	1.4e-29	3	40
	Motif 6	SSSGGKAEKRSSIEEMSNLDLKTGMQITE	3.7e-28	11	29
	Motif 7	PARPTDCSMESCLTSTESPRKEQEQG	1.8e-27	9	26
	Motif 8	NYASZQASRLPQGBGQVGHLFSSSYSFSNDSHVSSV	3.7e-18	5	36
	Motif 9	TTEKKSPPYHLNGDSLPFDLNTKGEIDFV	3.3e-16	6	29
	Motif 10	KPNKALAKSERPSSQREPLSADRRCPMLSPGVGPQGERSPF	7.6e-16	6	41
OsPHRs	Motif 1	RWTPELHERFVDAVNQLGGPEKATPKGVLRLMGVKGLTJYHLKSHLQKYR	6.9e-388	12	50
	Motif 2	QIAEALRMQMEVQKRLHEQLEVQRHLQLRIEAQGKYLQKILEKAQK	3.7e-267	12	46
	Motif 3	GLVLSTDPKPRL	8.6e-15	6	12
	Motif 4	DCSFHGECNAMAFNEQMEFQFLSEQLGIAISDNEESPRLDDIYGRPPQ	1e-11	2	48
	Motif 5	EWWNDFMNDDWKDI	1.7e-08	2	14
	Motif 6	TFCTSLFSSSPMESEPCRKLGYLPFLPQPPKCEQQ	1e-05	2	35
	Motif 7	LAKYJPETSEDK	0.0023	6	12
	Motif 8	NLDLNMNDIDDGDKGCKKFDLNGFSW	0.0029	2	26
	Motif 9	GVMCGSADTLSPSIFHQLSVSPINLHSPEGK	1.7	2	31
	Motif 10	PTWCPDPVCGAPGYMDDIPVGDNHT	5.2	2	25

## Sheet: Table S3
Table S3. The gene structure information of EgPHR genes
GeneID	Gene name	Gene Length (bp)	Intron Number	Total Intron Length (bp)	Intron Length Ratio (%)	CDS Number	Total CDS Length (bp)	CDS Length Ratio (%)
LOC104436960	EgPHR1	6254	7	2573	0.411417	8	1738	0.277902
LOC104450718	EgPHR2	6290	8	2714	0.431479	7	1490	0.236884
LOC104425247	EgPHR3	3096	6	1009	0.325904	6	1239	0.400194
LOC104445780	EgPHR4	3100	7	463	0.149355	8	1147	0.37
LOC104442716	EgPHR5	2852	6	986	0.345722	6	1131	0.396564
LOC104432550	EgPHR6	4920	7	2133	0.433537	7	1109	0.225407
LOC104453942	EgPHR7	2172	5	262	0.120626	6	1056	0.486188
LOC104451042	EgPHR8	2228	5	353	0.158438	6	1029	0.461849
LOC104447696	EgPHR9	5962	6	1270	0.213016	6	987	0.165548
LOC104441194	EgPHR10	4942	7	2066	0.418049	7	986	0.199514
LOC104456029	EgPHR11	4770	5	2701	0.566247	6	945	0.198113
LOC104442369	EgPHR12	4570	5	630	0.137856	6	879	0.192341

## Sheet: Table S4
Table S4. The covariance analysis of PHRs between different species
	Highlight gene in up genome							Highlight gene in down genome
	Chromosome ID	Gene ID		Chromosome ID	Gene ID	Gene Name		Chromosome ID	Gene ID	Gene Name		Chromosome ID	Gene ID
PHRs between Eucalyptus grandis and Populus trichocarpa	Chr10	Potri.010G174100	==	Chr06	LOC104451042	EgPHR8		Chr01	LOC104436960	EgPHR1	==	Chr02	Potri.002G257800
	Chr10	Potri.010G167901	==	Chr07	LOC104453942	EgPHR7		Chr01	LOC104442716	EgPHR5	==	Chr13	Potri.013G060200
	Chr13	Potri.013G060200	==	Chr01	LOC104442716	EgPHR5		Chr01	LOC104442716	EgPHR5	==	Chr19	Potri.019G032700
	Chr13	Potri.013G048000	==	Chr02	LOC104432550	EgPHR6		Chr02	LOC104442369	EgPHR12	==	Chr01	Potri.001G133400
	Chr17	Potri.017G054800	==	Chr08	LOC104456029	EgPHR11		Chr02	LOC104442369	EgPHR12	==	Chr03	Potri.003G100100
	Chr16	Potri.016G001100	==	Chr04	LOC104441194	EgPHR10		Chr02	LOC104432550	EgPHR6	==	Chr13	Potri.013G048000
	Chr16	Potri.016G001100	==	Chr05	LOC104447696	EgPHR9		Chr02	LOC104432550	EgPHR6	==	Chr19	Potri.019G020900
	Chr19	Potri.019G032700	==	Chr01	LOC104442716	EgPHR5		Chr05	LOC104447696	EgPHR9	==	Chr06	Potri.006G000800
	Chr19	Potri.019G020900	==	Chr02	LOC104432550	EgPHR6		Chr05	LOC104447696	EgPHR9	==	Chr16	Potri.016G001100
	Chr02	Potri.002G257800	==	Chr01	LOC104436960	EgPHR1		Chr04	LOC104441194	EgPHR10	==	Chr06	Potri.006G000800
	Chr01	Potri.001G133400	==	Chr02	LOC104442369	EgPHR12		Chr04	LOC104441194	EgPHR10	==	Chr16	Potri.016G001100
	Chr01	Potri.001G314800	==	Chr08	LOC104456029	EgPHR11		Chr07	LOC104453942	EgPHR7	==	Chr08	Potri.008G087600
	Chr03	Potri.003G100100	==	Chr02	LOC104442369	EgPHR12		Chr07	LOC104453942	EgPHR7	==	Chr10	Potri.010G167901
	Chr06	Potri.006G000800	==	Chr04	LOC104441194	EgPHR10		Chr06	LOC104451042	EgPHR8	==	Chr08	Potri.008G081800
	Chr06	Potri.006G000800	==	Chr05	LOC104447696	EgPHR9		Chr06	LOC104451042	EgPHR8	==	Chr10	Potri.010G174100
	Chr08	Potri.008G081800	==	Chr06	LOC104451042	EgPHR8		Chr08	LOC104456029	EgPHR11	==	Chr01	Potri.001G314800
	Chr08	Potri.008G087600	==	Chr07	LOC104453942	EgPHR7		Chr08	LOC104456029	EgPHR11	==	Chr17	Potri.017G054800
PHRs between Eucalyptus grandis and Arabidopsis thaliana	Chr01	AT1G69580	==	Chr02	LOC104442369	EgPHR12		Chr01	LOC104442716	EgPHR5	==	Chr03	AT3G04030
	Chr01	AT1G79430	==	Chr06	LOC104451042	EgPHR8		Chr01	LOC104442716	EgPHR5	==	Chr05	AT5G18240
	Chr01	AT1G69580	==	Chr07	LOC104453942	EgPHR7		Chr02	LOC104442369	EgPHR12	==	Chr01	AT1G69580
	Chr03	AT3G04030	==	Chr01	LOC104442716	EgPHR5		Chr02	LOC104432550	EgPHR6	==	Chr03	AT3G04450
	Chr03	AT3G04450	==	Chr02	LOC104432550	EgPHR6		Chr02	LOC104442369	EgPHR12	==	Chr05	AT5G45580
	Chr03	AT3G12730	==	Chr06	LOC104451042	EgPHR8		Chr07	LOC104453942	EgPHR7	==	Chr01	AT1G69580
	Chr03	AT3G24120	==	Chr08	LOC104456029	EgPHR11		Chr06	LOC104451042	EgPHR8	==	Chr01	AT1G79430
	Chr04	AT4G13640	==	Chr08	LOC104456029	EgPHR11		Chr06	LOC104451042	EgPHR8	==	Chr03	AT3G12730
	Chr04	AT4G13640	==	Chr08	LOC104456029	EgPHR11		Chr08	LOC104456029	EgPHR11	==	Chr03	AT3G24120
	Chr05	AT5G18240	==	Chr01	LOC104442716	EgPHR5		Chr08	LOC104456029	EgPHR11	==	Chr04	AT4G13640
	Chr05	AT5G45580	==	Chr02	LOC104442369	EgPHR12		Chr08	LOC104456029	EgPHR11	==	Chr04	AT4G13640
PHRs between Eucalyptus grandis and Oryza sativa	Chr02	Os02t0174000	==	Chr06	LOC104451042	EgPHR8		Chr01	LOC104442716	EgPHR5	==	Chr03	Os03t0325500
	Chr02	Os02t0139000	==	Chr06	LOC104450718	EgPHR2		Chr07	LOC104453942	EgPHR7	==	Chr08	Os08t0434700
	Chr03	Os03t0325500	==	Chr01	LOC104442716	EgPHR5		Chr06	LOC104451042	EgPHR8	==	Chr02	Os02t0174000
	Chr06	Os06t0703900	==	Chr06	LOC104450718	EgPHR2		Chr06	LOC104450718	EgPHR2	==	Chr02	Os02t0139000
	Chr08	Os08t0434700	==	Chr07	LOC104453942	EgPHR7		Chr06	LOC104450718	EgPHR2	==	Chr06	Os06t0703900

## Sheet: Table S5
Table S5. The predicted regulatory transcription factors in the EgPHR promoters by PlantTFDB
TF	Gene ID	Start position	End position	Strand	P-value	Binding site	Binding site description
Eucgr.A00102	EgPHR10	1631	1641	-	3.97e-07	GCCAGCTGGCA
Eucgr.A00102	EgPHR10	1632	1642	+	3.97e-07	gccagctggca
Eucgr.A00553	EgPHR1	1125	1143	+	5.2e-06	cagccacctcccccaccac	KOG3623 - Homeobox transcription factor SIP1
Eucgr.A00553	EgPHR1	1128	1146	+	3.29e-06	ccacctcccccaccacaac	KOG3623 - Homeobox transcription factor SIP1
Eucgr.A00553	EgPHR1	1131	1149	+	1.62e-06	cctcccccaccacaaccac	KOG3623 - Homeobox transcription factor SIP1
Eucgr.A00553	EgPHR2	151	169	+	4.01e-06	ctgcgtccgcctctgcctc	KOG3623 - Homeobox transcription factor SIP1
Eucgr.A00553	EgPHR2	223	241	-	1.04e-06	CCTCCTCCTCCTTCACGGC	KOG3623 - Homeobox transcription factor SIP1
Eucgr.A00553	EgPHR2	226	244	-	2.48e-10	CCTCCTCCTCCTCCTTCAC	KOG3623 - Homeobox transcription factor SIP1
Eucgr.A00553	EgPHR2	229	247	-	1.52e-08	GCTCCTCCTCCTCCTCCTT	KOG3623 - Homeobox transcription factor SIP1
Eucgr.A00553	EgPHR2	232	250	-	2.47e-08	CGTGCTCCTCCTCCTCCTC	KOG3623 - Homeobox transcription factor SIP1
Eucgr.A00553	EgPHR2	235	253	-	2.11e-08	CCTCGTGCTCCTCCTCCTC	KOG3623 - Homeobox transcription factor SIP1
Eucgr.A00553	EgPHR2	238	256	-	8.05e-08	CCTCCTCGTGCTCCTCCTC	KOG3623 - Homeobox transcription factor SIP1
Eucgr.A00553	EgPHR2	241	259	-	7.76e-08	CCTCCTCCTCGTGCTCCTC	KOG3623 - Homeobox transcription factor SIP1
Eucgr.A00553	EgPHR2	244	262	-	2.84e-06	TCGCCTCCTCCTCGTGCTC	KOG3623 - Homeobox transcription factor SIP1
Eucgr.A00553	EgPHR2	250	268	-	2.6e-07	CCGCCGTCGCCTCCTCCTC	KOG3623 - Homeobox transcription factor SIP1
Eucgr.A00553	EgPHR2	986	1004	+	1.75e-06	tttcttcttcttcttcttc	KOG3623 - Homeobox transcription factor SIP1
Eucgr.A00553	EgPHR2	989	1007	+	3.44e-06	cttcttcttcttcttcttt	KOG3623 - Homeobox transcription factor SIP1
Eucgr.A00553	EgPHR2	992	1010	+	2.38e-06	cttcttcttcttctttttc	KOG3623 - Homeobox transcription factor SIP1
Eucgr.A00553	EgPHR2	995	1013	+	6.98e-07	cttcttcttctttttcctc	KOG3623 - Homeobox transcription factor SIP1
Eucgr.A00553	EgPHR2	998	1016	+	4.47e-06	cttcttctttttcctctcc	KOG3623 - Homeobox transcription factor SIP1
Eucgr.A00553	EgPHR8	1787	1805	-	8.52e-06	CCTCTTCTTTTTCTTTTTC	KOG3623 - Homeobox transcription factor SIP1
Eucgr.A00553	EgPHR8	707	725	+	7.28e-06	ctcctcccaccaccaccac	KOG3623 - Homeobox transcription factor SIP1
Eucgr.A00553	EgPHR8	710	728	+	3.58e-06	ctcccaccaccaccaccac	KOG3623 - Homeobox transcription factor SIP1
Eucgr.A00553	EgPHR8	713	731	+	3.48e-06	ccaccaccaccaccaccac	KOG3623 - Homeobox transcription factor SIP1
Eucgr.A00553	EgPHR8	716	734	+	3.48e-06	ccaccaccaccaccaccac	KOG3623 - Homeobox transcription factor SIP1
Eucgr.A00553	EgPHR8	719	737	+	3.48e-06	ccaccaccaccaccaccac	KOG3623 - Homeobox transcription factor SIP1
Eucgr.A00553	EgPHR8	722	740	+	3.48e-06	ccaccaccaccaccaccac	KOG3623 - Homeobox transcription factor SIP1
Eucgr.A00553	EgPHR8	725	743	+	3.48e-06	ccaccaccaccaccaccac	KOG3623 - Homeobox transcription factor SIP1
Eucgr.A00553	EgPHR7	181	199	+	9.86e-06	ctccctctccctccctccc	KOG3623 - Homeobox transcription factor SIP1
Eucgr.A00553	EgPHR7	746	764	-	7.75e-06	CATCATCATCATCCTACCC	KOG3623 - Homeobox transcription factor SIP1
Eucgr.A00553	EgPHR7	749	767	-	6.02e-06	CATCATCATCATCATCCTA	KOG3623 - Homeobox transcription factor SIP1
Eucgr.A00553	EgPHR7	752	770	-	9.06e-06	TATCATCATCATCATCATC	KOG3623 - Homeobox transcription factor SIP1
Eucgr.A00553	EgPHR11	1756	1774	+	1.42e-06	ctctcttctcctccctctc	KOG3623 - Homeobox transcription factor SIP1
Eucgr.A00553	EgPHR11	1762	1780	+	7.68e-06	tctcctccctctctctctc	KOG3623 - Homeobox transcription factor SIP1
Eucgr.A00553	EgPHR10	141	159	+	6.81e-06	tctctctctcttccttttc	KOG3623 - Homeobox transcription factor SIP1
Eucgr.A00553	EgPHR10	433	451	+	1.79e-06	cctttacattttcctcctc	KOG3623 - Homeobox transcription factor SIP1
Eucgr.A00553	EgPHR10	436	454	+	8.66e-07	ttacattttcctcctcctc	KOG3623 - Homeobox transcription factor SIP1
Eucgr.A00553	EgPHR10	439	457	+	9.43e-07	cattttcctcctcctccct	KOG3623 - Homeobox transcription factor SIP1
Eucgr.A00553	EgPHR10	442	460	+	3.04e-07	tttcctcctcctccctttc	KOG3623 - Homeobox transcription factor SIP1
Eucgr.A00553	EgPHR6	193	211	-	3.29e-06	CCCCTTCCCTCTCCCTCTC	KOG3623 - Homeobox transcription factor SIP1
Eucgr.A00553	EgPHR6	260	278	+	4.65e-06	ttcccttcccttccttctc	KOG3623 - Homeobox transcription factor SIP1
Eucgr.A00553	EgPHR6	263	281	+	4.54e-06	ccttcccttccttctccat	KOG3623 - Homeobox transcription factor SIP1
Eucgr.A00553	EgPHR6	382	400	+	2.27e-06	ctccctccctctccctctc	KOG3623 - Homeobox transcription factor SIP1
Eucgr.A00553	EgPHR6	386	404	+	7.74e-07	ctccctctccctctccctc	KOG3623 - Homeobox transcription factor SIP1
Eucgr.A00553	EgPHR6	389	407	+	3.17e-07	cctctccctctccctcccc	KOG3623 - Homeobox transcription factor SIP1
Eucgr.A00553	EgPHR6	392	410	+	1.23e-07	ctccctctccctccccctc	KOG3623 - Homeobox transcription factor SIP1
Eucgr.A00553	EgPHR6	395	413	+	4.6e-07	cctctccctccccctctcc	KOG3623 - Homeobox transcription factor SIP1
Eucgr.A00553	EgPHR6	398	416	+	5.03e-06	ctccctccccctctccctg	KOG3623 - Homeobox transcription factor SIP1
Eucgr.A01019	EgPHR11	1697	1705	-	5.14e-06	GCGTACGGC
Eucgr.A01091	EgPHR2	257	271	+	2.54e-06	aggcgacggcggcgg
Eucgr.A01091	EgPHR2	260	274	+	2.66e-08	cgacggcggcggttg
Eucgr.A01091	EgPHR2	263	277	+	6.03e-06	cggcggcggttggtg
Eucgr.A01091	EgPHR2	273	287	+	1.73e-07	tggtggcggcggcgg
Eucgr.A01091	EgPHR2	276	290	+	3.65e-09	tggcggcggcggttg
Eucgr.A01091	EgPHR2	289	303	+	9.53e-11	tggcggcggcggcgg
Eucgr.A01091	EgPHR2	292	306	+	4.27e-10	cggcggcggcggcgg
Eucgr.A01091	EgPHR2	295	309	+	4.27e-10	cggcggcggcggcgg
Eucgr.A01091	EgPHR2	298	312	+	3.02e-08	cggcggcggcggtcg
Eucgr.A01091	EgPHR6	666	680	+	9.53e-11	tggcggcggcggcgg
Eucgr.A01091	EgPHR6	669	683	+	4.27e-10	cggcggcggcggcgg
Eucgr.A01091	EgPHR6	672	686	+	1.59e-08	cggcggcggcggcgt
Eucgr.A01091	EgPHR6	675	689	+	1.33e-07	cggcggcggcgtctg
Eucgr.A01184	EgPHR10	12	23	-	9.47e-06	AGATATTTTGCT
Eucgr.A01184	EgPHR10	1811	1822	+	6.22e-06	agatattttggg
Eucgr.A01499	EgPHR12	637	654	-	2.73e-06	GGGGAGTCACGTGGCGAA
Eucgr.A01575	EgPHR12	1156	1168	-	5.95e-06	ATCAATTATTTGT
Eucgr.A02028	EgPHR6	133	152	+	1.68e-07	cgccgggggcccaccgccac
Eucgr.A02043	EgPHR12	641	648	-	9.99e-06	TCACGTGG
Eucgr.A02390	EgPHR2	261	271	-	5.01e-06	CCGCCGCCGTC	PTHR31241:SF3 - DEHYDRATION-RESPONSIVE ELEMENT-BINDING PROTEIN 2F
Eucgr.A02390	EgPHR2	264	274	-	4.17e-06	CAACCGCCGCC	PTHR31241:SF3 - DEHYDRATION-RESPONSIVE ELEMENT-BINDING PROTEIN 2F
Eucgr.A02390	EgPHR2	274	284	-	4.1e-06	CCGCCGCCACC	PTHR31241:SF3 - DEHYDRATION-RESPONSIVE ELEMENT-BINDING PROTEIN 2F
Eucgr.A02390	EgPHR2	277	287	-	8.42e-08	CCGCCGCCGCC	PTHR31241:SF3 - DEHYDRATION-RESPONSIVE ELEMENT-BINDING PROTEIN 2F
Eucgr.A02390	EgPHR2	280	290	-	4.17e-06	CAACCGCCGCC	PTHR31241:SF3 - DEHYDRATION-RESPONSIVE ELEMENT-BINDING PROTEIN 2F
Eucgr.A02390	EgPHR2	290	300	-	8.42e-08	CCGCCGCCGCC	PTHR31241:SF3 - DEHYDRATION-RESPONSIVE ELEMENT-BINDING PROTEIN 2F
Eucgr.A02390	EgPHR2	293	303	-	8.42e-08	CCGCCGCCGCC	PTHR31241:SF3 - DEHYDRATION-RESPONSIVE ELEMENT-BINDING PROTEIN 2F
Eucgr.A02390	EgPHR2	296	306	-	8.42e-08	CCGCCGCCGCC	PTHR31241:SF3 - DEHYDRATION-RESPONSIVE ELEMENT-BINDING PROTEIN 2F
Eucgr.A02390	EgPHR2	299	309	-	8.42e-08	CCGCCGCCGCC	PTHR31241:SF3 - DEHYDRATION-RESPONSIVE ELEMENT-BINDING PROTEIN 2F
Eucgr.A02390	EgPHR2	302	312	-	7.71e-06	CGACCGCCGCC	PTHR31241:SF3 - DEHYDRATION-RESPONSIVE ELEMENT-BINDING PROTEIN 2F
Eucgr.A02390	EgPHR8	713	723	+	5.1e-06	ccaccaccacc	PTHR31241:SF3 - DEHYDRATION-RESPONSIVE ELEMENT-BINDING PROTEIN 2F
Eucgr.A02390	EgPHR8	716	726	+	5.1e-06	ccaccaccacc	PTHR31241:SF3 - DEHYDRATION-RESPONSIVE ELEMENT-BINDING PROTEIN 2F
Eucgr.A02390	EgPHR8	719	729	+	5.1e-06	ccaccaccacc	PTHR31241:SF3 - DEHYDRATION-RESPONSIVE ELEMENT-BINDING PROTEIN 2F
Eucgr.A02390	EgPHR8	722	732	+	5.1e-06	ccaccaccacc	PTHR31241:SF3 - DEHYDRATION-RESPONSIVE ELEMENT-BINDING PROTEIN 2F
Eucgr.A02390	EgPHR8	725	735	+	5.1e-06	ccaccaccacc	PTHR31241:SF3 - DEHYDRATION-RESPONSIVE ELEMENT-BINDING PROTEIN 2F
Eucgr.A02390	EgPHR8	728	738	+	5.1e-06	ccaccaccacc	PTHR31241:SF3 - DEHYDRATION-RESPONSIVE ELEMENT-BINDING PROTEIN 2F
Eucgr.A02390	EgPHR8	731	741	+	5.1e-06	ccaccaccacc	PTHR31241:SF3 - DEHYDRATION-RESPONSIVE ELEMENT-BINDING PROTEIN 2F
Eucgr.A02390	EgPHR8	734	744	+	5.1e-06	ccaccaccacc	PTHR31241:SF3 - DEHYDRATION-RESPONSIVE ELEMENT-BINDING PROTEIN 2F
Eucgr.A02390	EgPHR6	667	677	-	8.42e-08	CCGCCGCCGCC	PTHR31241:SF3 - DEHYDRATION-RESPONSIVE ELEMENT-BINDING PROTEIN 2F
Eucgr.A02390	EgPHR6	670	680	-	8.42e-08	CCGCCGCCGCC	PTHR31241:SF3 - DEHYDRATION-RESPONSIVE ELEMENT-BINDING PROTEIN 2F
Eucgr.A02390	EgPHR6	673	683	-	8.42e-08	CCGCCGCCGCC	PTHR31241:SF3 - DEHYDRATION-RESPONSIVE ELEMENT-BINDING PROTEIN 2F
Eucgr.A02390	EgPHR6	676	686	-	1.95e-06	ACGCCGCCGCC	PTHR31241:SF3 - DEHYDRATION-RESPONSIVE ELEMENT-BINDING PROTEIN 2F
Eucgr.A02669	EgPHR1	1106	1126	+	2.41e-06	tccccaccaccactaccacca	PF12300 - Protein of unknown function (DUF3628) (DUF3628)
Eucgr.A02669	EgPHR1	1131	1151	+	2.04e-06	cctcccccaccacaaccacca	PF12300 - Protein of unknown function (DUF3628) (DUF3628)
Eucgr.A02669	EgPHR2	224	244	-	2.92e-06	CCTCCTCCTCCTCCTTCACGG	PF12300 - Protein of unknown function (DUF3628) (DUF3628)
Eucgr.A02669	EgPHR2	227	247	-	5.72e-06	GCTCCTCCTCCTCCTCCTTCA	PF12300 - Protein of unknown function (DUF3628) (DUF3628)
Eucgr.A02669	EgPHR2	251	271	-	1.4e-10	CCGCCGCCGTCGCCTCCTCCT	PF12300 - Protein of unknown function (DUF3628) (DUF3628)
Eucgr.A02669	EgPHR2	254	274	-	9.5e-10	CAACCGCCGCCGTCGCCTCCT	PF12300 - Protein of unknown function (DUF3628) (DUF3628)
Eucgr.A02669	EgPHR2	257	277	-	4.51e-07	CACCAACCGCCGCCGTCGCCT	PF12300 - Protein of unknown function (DUF3628) (DUF3628)
Eucgr.A02669	EgPHR2	267	287	-	9.97e-09	CCGCCGCCGCCACCAACCGCC	PF12300 - Protein of unknown function (DUF3628) (DUF3628)
Eucgr.A02669	EgPHR2	270	290	-	1.82e-08	CAACCGCCGCCGCCACCAACC	PF12300 - Protein of unknown function (DUF3628) (DUF3628)
Eucgr.A02669	EgPHR2	280	300	-	1.36e-06	CCGCCGCCGCCAACCGCCGCC	PF12300 - Protein of unknown function (DUF3628) (DUF3628)
Eucgr.A02669	EgPHR2	283	303	-	5.27e-09	CCGCCGCCGCCGCCAACCGCC	PF12300 - Protein of unknown function (DUF3628) (DUF3628)
Eucgr.A02669	EgPHR2	286	306	-	3.54e-10	CCGCCGCCGCCGCCGCCAACC	PF12300 - Protein of unknown function (DUF3628) (DUF3628)
Eucgr.A02669	EgPHR2	289	309	-	1.17e-13	CCGCCGCCGCCGCCGCCGCCA	PF12300 - Protein of unknown function (DUF3628) (DUF3628)
Eucgr.A02669	EgPHR2	292	312	-	1.58e-07	CGACCGCCGCCGCCGCCGCCG	PF12300 - Protein of unknown function (DUF3628) (DUF3628)
Eucgr.A02669	EgPHR2	295	315	-	9.23e-06	GCCCGACCGCCGCCGCCGCCG	PF12300 - Protein of unknown function (DUF3628) (DUF3628)
Eucgr.A02669	EgPHR8	710	730	+	1.28e-06	ctcccaccaccaccaccacca	PF12300 - Protein of unknown function (DUF3628) (DUF3628)
Eucgr.A02669	EgPHR8	713	733	+	1.03e-07	ccaccaccaccaccaccacca	PF12300 - Protein of unknown function (DUF3628) (DUF3628)
Eucgr.A02669	EgPHR8	716	736	+	1.03e-07	ccaccaccaccaccaccacca	PF12300 - Protein of unknown function (DUF3628) (DUF3628)
Eucgr.A02669	EgPHR8	719	739	+	1.03e-07	ccaccaccaccaccaccacca	PF12300 - Protein of unknown function (DUF3628) (DUF3628)
Eucgr.A02669	EgPHR8	722	742	+	1.03e-07	ccaccaccaccaccaccacca	PF12300 - Protein of unknown function (DUF3628) (DUF3628)
Eucgr.A02669	EgPHR8	725	745	+	3.81e-08	ccaccaccaccaccaccaccg	PF12300 - Protein of unknown function (DUF3628) (DUF3628)
Eucgr.A02669	EgPHR8	728	748	+	5.42e-07	ccaccaccaccaccaccgttg	PF12300 - Protein of unknown function (DUF3628) (DUF3628)
Eucgr.A02669	EgPHR8	731	751	+	6.16e-06	ccaccaccaccaccgttggag	PF12300 - Protein of unknown function (DUF3628) (DUF3628)
Eucgr.A02669	EgPHR6	657	677	-	1.7e-07	CCGCCGCCGCCAGCAGCAGCA	PF12300 - Protein of unknown function (DUF3628) (DUF3628)
Eucgr.A02669	EgPHR6	660	680	-	3.43e-09	CCGCCGCCGCCGCCAGCAGCA	PF12300 - Protein of unknown function (DUF3628) (DUF3628)
Eucgr.A02669	EgPHR6	663	683	-	6.35e-11	CCGCCGCCGCCGCCGCCAGCA	PF12300 - Protein of unknown function (DUF3628) (DUF3628)
Eucgr.A02669	EgPHR6	666	686	-	2.48e-11	ACGCCGCCGCCGCCGCCGCCA	PF12300 - Protein of unknown function (DUF3628) (DUF3628)
Eucgr.A02669	EgPHR6	669	689	-	2.29e-10	CAGACGCCGCCGCCGCCGCCG	PF12300 - Protein of unknown function (DUF3628) (DUF3628)
Eucgr.A02824	EgPHR7	1011	1023	-	3.77e-06	TGACGTCGGCAGA
Eucgr.A02834	EgPHR2	1192	1203	-	8.29e-06	CGCGCCGACATC	PTHR31839:SF8 - DEHYDRATION-RESPONSIVE ELEMENT-BINDING PROTEIN 1A-RELATED
Eucgr.A02834	EgPHR7	1011	1022	+	7.04e-06	tctgccgacgtc	PTHR31839:SF8 - DEHYDRATION-RESPONSIVE ELEMENT-BINDING PROTEIN 1A-RELATED
Eucgr.B00023	EgPHR11	1666	1686	+	2.86e-06	gggggggtggtgggtgggctc
Eucgr.B00301	EgPHR11	830	844	+	9.59e-06	caatagtaacggttt
Eucgr.B00377	EgPHR11	598	611	-	9.8e-06	AGATGGATAAGGAG
Eucgr.B00471	EgPHR11	1958	1977	+	7.67e-06	tcgggccgcgcgggacccgc	PF03634 - TCP family transcription factor (TCP)
Eucgr.B00471	EgPHR11	1967	1986	-	6.46e-06	CCGGAAATGGCGGGTCCCGC	PF03634 - TCP family transcription factor (TCP)
Eucgr.B00471	EgPHR6	13	32	-	3.6e-08	GGATGGGTGGTGGGGCCCGC	PF03634 - TCP family transcription factor (TCP)
Eucgr.B00502	EgPHR1	1115	1132	-	2.5e-06	GGTGGCTGGTGGTAGTGG	PTHR10641:SF641 - MYB FAMILY TRANSCRIPTION FACTOR
Eucgr.B00502	EgPHR1	1122	1139	-	4.77e-06	TGGGGGAGGTGGCTGGTG	PTHR10641:SF641 - MYB FAMILY TRANSCRIPTION FACTOR
Eucgr.B00502	EgPHR12	1909	1926	+	1.53e-06	attagctggtggtgggtg	PTHR10641:SF641 - MYB FAMILY TRANSCRIPTION FACTOR
Eucgr.B00502	EgPHR11	1664	1681	+	5.08e-07	tagggggggtggtgggtg	PTHR10641:SF641 - MYB FAMILY TRANSCRIPTION FACTOR
Eucgr.B00502	EgPHR9	1387	1404	+	9.11e-06	gggggttgttgcttgttg	PTHR10641:SF641 - MYB FAMILY TRANSCRIPTION FACTOR
Eucgr.B00515	EgPHR3	672	690	+	4.96e-06	aataagcgaaaagtgtaga	PTHR31089:SF4 - CYCLIC DOF FACTOR 2-RELATED
Eucgr.B00515	EgPHR1	1201	1219	-	3.97e-06	GAAAAAAGAAAAGGAAAAA	PTHR31089:SF4 - CYCLIC DOF FACTOR 2-RELATED
Eucgr.B00515	EgPHR1	1215	1233	-	6.96e-08	TGAAAAGAAAAAGGGAAAA	PTHR31089:SF4 - CYCLIC DOF FACTOR 2-RELATED
Eucgr.B00515	EgPHR12	1731	1749	+	6.94e-06	agcaaacaaaaaggaaaag	PTHR31089:SF4 - CYCLIC DOF FACTOR 2-RELATED
Eucgr.B00515	EgPHR12	1737	1755	+	1.34e-06	caaaaaggaaaagggcaaa	PTHR31089:SF4 - CYCLIC DOF FACTOR 2-RELATED
Eucgr.B00515	EgPHR7	516	534	+	7.32e-06	ttaaaaaaaaaagtacaac	PTHR31089:SF4 - CYCLIC DOF FACTOR 2-RELATED
Eucgr.B00515	EgPHR7	634	652	+	6.67e-08	aagaaagaaaaaggaaaaa	PTHR31089:SF4 - CYCLIC DOF FACTOR 2-RELATED
Eucgr.B00515	EgPHR11	1247	1265	+	2.11e-06	gaaaagaaaaaagttcata	PTHR31089:SF4 - CYCLIC DOF FACTOR 2-RELATED
Eucgr.B00515	EgPHR6	747	765	-	6e-06	AAAAAAAAAAAAGAAACAA	PTHR31089:SF4 - CYCLIC DOF FACTOR 2-RELATED
Eucgr.B00645	EgPHR12	642	655	+	1.39e-08	cacgtgactccccc
Eucgr.B00645	EgPHR12	706	719	+	4.92e-06	cacgtgcccatctc
Eucgr.B01031	EgPHR12	1143	1155	+	2.78e-06	caaaattttaaca	KOG1171 - Metallothionein-like protein
Eucgr.B01031	EgPHR4	1501	1513	+	8.47e-06	taaaattttaaag	KOG1171 - Metallothionein-like protein
Eucgr.B01228	EgPHR11	1696	1705	-	3.65e-06	GCGTACGGCC
Eucgr.B01503	EgPHR1	1712	1722	-	7.56e-06	CAAAGTCAAAG
Eucgr.B02313	EgPHR5	1091	1104	-	9.96e-06	ATAAGATACGCTAA
Eucgr.B02313	EgPHR5	911	924	+	8.79e-06	catagattcgctgg
Eucgr.B02575	EgPHR11	600	609	-	2.31e-06	ATGGATAAGG
Eucgr.B02626	EgPHR12	525	541	+	3.07e-06	cgcaaaaagccaaaaga
Eucgr.B02800	EgPHR3	1236	1256	+	9.44e-06	caacaagaggataaaaatgaa	PTHR24078:SF261 - DNAJ (HSP40) HOMOLOG, SUBFAMILY A, MEMBER 3A
Eucgr.B02800	EgPHR10	1655	1675	+	6.21e-06	ataaaataggatatggatgaa	PTHR24078:SF261 - DNAJ (HSP40) HOMOLOG, SUBFAMILY A, MEMBER 3A
Eucgr.B03113	EgPHR12	642	656	+	1.03e-07	cacgtgactcccccg
Eucgr.B03113	EgPHR12	706	720	+	4.45e-06	cacgtgcccatctcc
Eucgr.B03417	EgPHR12	457	471	-	6.91e-06	CCCCCCCGCGCCCCG
Eucgr.B03456	EgPHR8	1223	1241	+	8.76e-06	gcgtaaccatggtagaatt
Eucgr.B03529	EgPHR6	138	146	+	1.1e-06	ggggcccac
Eucgr.B03529	EgPHR6	15	23	+	2.21e-06	gggccccac
Eucgr.B03551	EgPHR11	1394	1403	-	8.67e-06	AGGCGACAAG
Eucgr.B03605	EgPHR12	672	686	+	5.34e-06	cctcgtctgccggcg
Eucgr.B03605	EgPHR2	260	274	-	2.59e-07	CAACCGCCGCCGTCG
Eucgr.B03605	EgPHR2	263	277	-	7.8e-06	CACCAACCGCCGCCG
Eucgr.B03605	EgPHR2	276	290	-	1.14e-06	CAACCGCCGCCGCCA
Eucgr.B03605	EgPHR2	279	293	-	7.99e-06	CGCCAACCGCCGCCG
Eucgr.B03605	EgPHR2	289	303	-	3.11e-08	CCGCCGCCGCCGCCA
Eucgr.B03605	EgPHR2	292	306	-	2.34e-09	CCGCCGCCGCCGCCG
Eucgr.B03605	EgPHR2	295	309	-	2.34e-09	CCGCCGCCGCCGCCG
Eucgr.B03605	EgPHR2	298	312	-	2.46e-07	CGACCGCCGCCGCCG
Eucgr.B03605	EgPHR2	301	315	-	9.52e-06	GCCCGACCGCCGCCG
Eucgr.B03605	EgPHR6	342	356	-	6.19e-06	TCTTCTTCGCCGTCT
Eucgr.B03605	EgPHR6	666	680	-	3.11e-08	CCGCCGCCGCCGCCA
Eucgr.B03605	EgPHR6	669	683	-	2.34e-09	CCGCCGCCGCCGCCG
Eucgr.B03605	EgPHR6	672	686	-	6.16e-08	ACGCCGCCGCCGCCG
Eucgr.B03605	EgPHR6	675	689	-	8.75e-07	CAGACGCCGCCGCCG
Eucgr.B03664	EgPHR10	1142	1162	+	6.62e-06	acggctcgattcatttacttc
Eucgr.B03684	EgPHR5	151	160	+	8.77e-06	aggtaggtac
Eucgr.B03684	EgPHR5	801	810	+	3.44e-06	aggtaggtgg
Eucgr.C00780	EgPHR2	287	300	+	4.71e-06	gttggcggcggcgg
Eucgr.C01266	EgPHR2	873	882	+	7.43e-06	gatttgaatt	PTHR12446:SF14 - PROTEIN LIN-54 HOMOLOG
Eucgr.C01266	EgPHR10	836	845	+	7.43e-06	catttgaatt	PTHR12446:SF14 - PROTEIN LIN-54 HOMOLOG
Eucgr.C01266	EgPHR4	1794	1803	+	7.43e-06	catttgaatt	PTHR12446:SF14 - PROTEIN LIN-54 HOMOLOG
Eucgr.C02148	EgPHR12	931	951	+	8.7e-06	tcgtcgccgaggtttcctctg	PF03195 - Protein of unknown function DUF260 (DUF260
Eucgr.C02148	EgPHR2	251	271	-	7.65e-08	CCGCCGCCGTCGCCTCCTCCT	PF03195 - Protein of unknown function DUF260 (DUF260
Eucgr.C02148	EgPHR2	254	274	-	3.2e-07	CAACCGCCGCCGTCGCCTCCT	PF03195 - Protein of unknown function DUF260 (DUF260
Eucgr.C02148	EgPHR2	257	277	-	8.33e-06	CACCAACCGCCGCCGTCGCCT	PF03195 - Protein of unknown function DUF260 (DUF260
Eucgr.C02148	EgPHR2	289	309	-	6.26e-11	CCGCCGCCGCCGCCGCCGCCA	PF03195 - Protein of unknown function DUF260 (DUF260
Eucgr.C02148	EgPHR2	292	312	-	4.44e-10	CGACCGCCGCCGCCGCCGCCG	PF03195 - Protein of unknown function DUF260 (DUF260
Eucgr.C02148	EgPHR2	295	315	-	3.02e-07	GCCCGACCGCCGCCGCCGCCG	PF03195 - Protein of unknown function DUF260 (DUF260
Eucgr.C02148	EgPHR8	725	745	+	8.11e-06	ccaccaccaccaccaccaccg	PF03195 - Protein of unknown function DUF260 (DUF260
Eucgr.C02148	EgPHR6	660	680	-	7.1e-06	CCGCCGCCGCCGCCAGCAGCA	PF03195 - Protein of unknown function DUF260 (DUF260
Eucgr.C02148	EgPHR6	663	683	-	2.13e-07	CCGCCGCCGCCGCCGCCAGCA	PF03195 - Protein of unknown function DUF260 (DUF260
Eucgr.C02148	EgPHR6	666	686	-	4.35e-10	ACGCCGCCGCCGCCGCCGCCA	PF03195 - Protein of unknown function DUF260 (DUF260
Eucgr.C02148	EgPHR6	669	689	-	1.01e-09	CAGACGCCGCCGCCGCCGCCG	PF03195 - Protein of unknown function DUF260 (DUF260
Eucgr.C02148	EgPHR6	672	692	-	4.41e-06	AATCAGACGCCGCCGCCGCCG	PF03195 - Protein of unknown function DUF260 (DUF260
Eucgr.D00428	EgPHR6	112	122	-	3.45e-06	CACACGTGCGG
Eucgr.D00428	EgPHR6	113	123	+	9.28e-08	cgcacgtgtgg
Eucgr.D00490	EgPHR1	1194	1214	-	9.58e-06	AAGAAAAGGAAAAAGGAGGAG	PF02701 - Dof domain, zinc finger (zf-Dof)
Eucgr.D00490	EgPHR1	1201	1221	-	5.81e-07	GGGAAAAAAGAAAAGGAAAAA	PF02701 - Dof domain, zinc finger (zf-Dof)
Eucgr.D00490	EgPHR1	1206	1226	-	8.62e-06	AAAAAGGGAAAAAAGAAAAGG	PF02701 - Dof domain, zinc finger (zf-Dof)
Eucgr.D00490	EgPHR1	1215	1235	-	6.33e-08	GGTGAAAAGAAAAAGGGAAAA	PF02701 - Dof domain, zinc finger (zf-Dof)
Eucgr.D00490	EgPHR12	1729	1749	+	1.78e-06	caagcaaacaaaaaggaaaag	PF02701 - Dof domain, zinc finger (zf-Dof)
Eucgr.D00490	EgPHR12	1735	1755	+	2.9e-07	aacaaaaaggaaaagggcaaa	PF02701 - Dof domain, zinc finger (zf-Dof)
Eucgr.D00490	EgPHR12	860	880	-	5.21e-06	AAACAAGAACAAAAGGGTAAA	PF02701 - Dof domain, zinc finger (zf-Dof)
Eucgr.D00490	EgPHR8	1767	1787	+	5.82e-06	aaagaaaaaaaaaagaagaag	PF02701 - Dof domain, zinc finger (zf-Dof)
Eucgr.D00490	EgPHR8	1779	1799	+	7.42e-07	aagaagaagaaaaagaaaaag	PF02701 - Dof domain, zinc finger (zf-Dof)
Eucgr.D00490	EgPHR7	514	534	+	4.78e-06	gcttaaaaaaaaaagtacaac	PF02701 - Dof domain, zinc finger (zf-Dof)
Eucgr.D00490	EgPHR7	632	652	+	1.03e-08	acaagaaagaaaaaggaaaaa	PF02701 - Dof domain, zinc finger (zf-Dof)
Eucgr.D00490	EgPHR7	640	660	+	4.99e-06	gaaaaaggaaaaaagagagag	PF02701 - Dof domain, zinc finger (zf-Dof)
Eucgr.D00490	EgPHR11	1245	1265	+	2.51e-06	gtgaaaagaaaaaagttcata	PF02701 - Dof domain, zinc finger (zf-Dof)
Eucgr.D00490	EgPHR10	543	563	-	8.51e-06	CAGAGCAAGAAAAAGTACATG	PF02701 - Dof domain, zinc finger (zf-Dof)
Eucgr.D00490	EgPHR6	747	767	-	5.12e-07	GAAAAAAAAAAAAAGAAACAA	PF02701 - Dof domain, zinc finger (zf-Dof)
Eucgr.D00877	EgPHR3	489	502	+	9.94e-07	ccttagacacgtga
Eucgr.D00972	EgPHR12	657	669	-	7.72e-06	AGTGGAATATTCG
Eucgr.D01054	EgPHR1	1958	1978	-	7.18e-06	CTTTCTCTCTCTCCCCTTATT	PTHR31421:SF2 - PROTEIN BASIC PENTACYSTEINE6
Eucgr.D01054	EgPHR1	1960	1980	-	2.25e-08	CTCTTTCTCTCTCTCCCCTTA	PTHR31421:SF2 - PROTEIN BASIC PENTACYSTEINE6
Eucgr.D01054	EgPHR1	1962	1982	-	1.04e-08	CTCTCTTTCTCTCTCTCCCCT	PTHR31421:SF2 - PROTEIN BASIC PENTACYSTEINE6
Eucgr.D01054	EgPHR1	1964	1984	-	3.37e-10	CTCTCTCTTTCTCTCTCTCCC	PTHR31421:SF2 - PROTEIN BASIC PENTACYSTEINE6
Eucgr.D01054	EgPHR1	1966	1986	-	8.89e-11	TCCTCTCTCTTTCTCTCTCTC	PTHR31421:SF2 - PROTEIN BASIC PENTACYSTEINE6
Eucgr.D01054	EgPHR1	1968	1988	-	3.83e-06	GCTCCTCTCTCTTTCTCTCTC	PTHR31421:SF2 - PROTEIN BASIC PENTACYSTEINE6
Eucgr.D01054	EgPHR1	1970	1990	-	3.46e-07	CAGCTCCTCTCTCTTTCTCTC	PTHR31421:SF2 - PROTEIN BASIC PENTACYSTEINE6
Eucgr.D01054	EgPHR12	1094	1114	+	9.97e-06	cagaaagcttctctctctctc	PTHR31421:SF2 - PROTEIN BASIC PENTACYSTEINE6
Eucgr.D01054	EgPHR12	1096	1116	+	2.31e-06	gaaagcttctctctctctctc	PTHR31421:SF2 - PROTEIN BASIC PENTACYSTEINE6
Eucgr.D01054	EgPHR12	1098	1118	+	9.31e-09	aagcttctctctctctctctc	PTHR31421:SF2 - PROTEIN BASIC PENTACYSTEINE6
Eucgr.D01054	EgPHR12	1100	1120	+	2.42e-09	gcttctctctctctctctctc	PTHR31421:SF2 - PROTEIN BASIC PENTACYSTEINE6
Eucgr.D01054	EgPHR12	1102	1122	+	6.63e-13	ttctctctctctctctctctc	PTHR31421:SF2 - PROTEIN BASIC PENTACYSTEINE6
Eucgr.D01054	EgPHR12	1104	1124	+	1.48e-13	ctctctctctctctctctctc	PTHR31421:SF2 - PROTEIN BASIC PENTACYSTEINE6
Eucgr.D01054	EgPHR12	1106	1126	+	1.77e-12	ctctctctctctctctctctt	PTHR31421:SF2 - PROTEIN BASIC PENTACYSTEINE6
Eucgr.D01054	EgPHR12	1108	1128	+	6.76e-10	ctctctctctctctctcttca	PTHR31421:SF2 - PROTEIN BASIC PENTACYSTEINE6
Eucgr.D01054	EgPHR12	1110	1130	+	4.33e-07	ctctctctctctctcttcact	PTHR31421:SF2 - PROTEIN BASIC PENTACYSTEINE6
Eucgr.D01054	EgPHR12	1112	1132	+	6.44e-06	ctctctctctctcttcactct	PTHR31421:SF2 - PROTEIN BASIC PENTACYSTEINE6
Eucgr.D01054	EgPHR12	1212	1232	+	7.4e-07	aaaagcttctctctctctctc	PTHR31421:SF2 - PROTEIN BASIC PENTACYSTEINE6
Eucgr.D01054	EgPHR12	1214	1234	+	9.31e-09	aagcttctctctctctctctc	PTHR31421:SF2 - PROTEIN BASIC PENTACYSTEINE6
Eucgr.D01054	EgPHR12	1216	1236	+	2.42e-09	gcttctctctctctctctctc	PTHR31421:SF2 - PROTEIN BASIC PENTACYSTEINE6
Eucgr.D01054	EgPHR12	1218	1238	+	6.63e-13	ttctctctctctctctctctc	PTHR31421:SF2 - PROTEIN BASIC PENTACYSTEINE6
Eucgr.D01054	EgPHR12	1220	1240	+	1.48e-13	ctctctctctctctctctctc	PTHR31421:SF2 - PROTEIN BASIC PENTACYSTEINE6
Eucgr.D01054	EgPHR12	1222	1242	+	1.48e-13	ctctctctctctctctctctc	PTHR31421:SF2 - PROTEIN BASIC PENTACYSTEINE6
Eucgr.D01054	EgPHR12	1224	1244	+	1.48e-13	ctctctctctctctctctctc	PTHR31421:SF2 - PROTEIN BASIC PENTACYSTEINE6
Eucgr.D01054	EgPHR12	1226	1246	+	1.77e-12	ctctctctctctctctctctt	PTHR31421:SF2 - PROTEIN BASIC PENTACYSTEINE6
Eucgr.D01054	EgPHR12	1228	1248	+	6.76e-10	ctctctctctctctctcttca	PTHR31421:SF2 - PROTEIN BASIC PENTACYSTEINE6
Eucgr.D01054	EgPHR12	1230	1250	+	4.33e-07	ctctctctctctctcttcact	PTHR31421:SF2 - PROTEIN BASIC PENTACYSTEINE6
Eucgr.D01054	EgPHR12	1232	1252	+	6.44e-06	ctctctctctctcttcactgt	PTHR31421:SF2 - PROTEIN BASIC PENTACYSTEINE6
Eucgr.D01054	EgPHR12	1326	1346	+	7.99e-06	atctttttccttctctttttt	PTHR31421:SF2 - PROTEIN BASIC PENTACYSTEINE6
Eucgr.D01054	EgPHR12	1505	1525	+	1.16e-06	tttgcttttcctctctctctc	PTHR31421:SF2 - PROTEIN BASIC PENTACYSTEINE6
Eucgr.D01054	EgPHR12	1507	1527	+	4.19e-07	tgcttttcctctctctctctc	PTHR31421:SF2 - PROTEIN BASIC PENTACYSTEINE6
Eucgr.D01054	EgPHR12	1509	1529	+	2.77e-09	cttttcctctctctctctctc	PTHR31421:SF2 - PROTEIN BASIC PENTACYSTEINE6
Eucgr.D01054	EgPHR12	1511	1531	+	8.85e-10	tttcctctctctctctctctc	PTHR31421:SF2 - PROTEIN BASIC PENTACYSTEINE6
Eucgr.D01054	EgPHR12	1513	1533	+	6.51e-12	tcctctctctctctctctctc	PTHR31421:SF2 - PROTEIN BASIC PENTACYSTEINE6
Eucgr.D01054	EgPHR12	1515	1535	+	1.48e-13	ctctctctctctctctctctc	PTHR31421:SF2 - PROTEIN BASIC PENTACYSTEINE6
Eucgr.D01054	EgPHR12	1517	1537	+	1.48e-13	ctctctctctctctctctctc	PTHR31421:SF2 - PROTEIN BASIC PENTACYSTEINE6
Eucgr.D01054	EgPHR12	1519	1539	+	1.48e-13	ctctctctctctctctctctc	PTHR31421:SF2 - PROTEIN BASIC PENTACYSTEINE6
Eucgr.D01054	EgPHR12	1521	1541	+	4.49e-11	ctctctctctctctctctcga	PTHR31421:SF2 - PROTEIN BASIC PENTACYSTEINE6
Eucgr.D01054	EgPHR12	1523	1543	+	2.17e-07	ctctctctctctctctcgacc	PTHR31421:SF2 - PROTEIN BASIC PENTACYSTEINE6
Eucgr.D01054	EgPHR12	1525	1545	+	1.62e-06	ctctctctctctctcgaccca	PTHR31421:SF2 - PROTEIN BASIC PENTACYSTEINE6
Eucgr.D01054	EgPHR12	796	816	+	4.25e-06	acagcaatctctctctctctc	PTHR31421:SF2 - PROTEIN BASIC PENTACYSTEINE6
Eucgr.D01054	EgPHR12	798	818	+	1.35e-07	agcaatctctctctctctctc	PTHR31421:SF2 - PROTEIN BASIC PENTACYSTEINE6
Eucgr.D01054	EgPHR12	800	820	+	2.84e-11	caatctctctctctctctctc	PTHR31421:SF2 - PROTEIN BASIC PENTACYSTEINE6
Eucgr.D01054	EgPHR12	802	822	+	8.89e-11	atctctctctctctctctcac	PTHR31421:SF2 - PROTEIN BASIC PENTACYSTEINE6
Eucgr.D01054	EgPHR12	804	824	+	1.1e-08	ctctctctctctctctcacag	PTHR31421:SF2 - PROTEIN BASIC PENTACYSTEINE6
Eucgr.D01054	EgPHR5	585	605	+	2.7e-06	ctgacattatttctctctctt	PTHR31421:SF2 - PROTEIN BASIC PENTACYSTEINE6
Eucgr.D01054	EgPHR5	589	609	+	7.27e-06	cattatttctctctctttaac	PTHR31421:SF2 - PROTEIN BASIC PENTACYSTEINE6
Eucgr.D01054	EgPHR5	591	611	+	7.63e-07	ttatttctctctctttaactt	PTHR31421:SF2 - PROTEIN BASIC PENTACYSTEINE6
Eucgr.D01054	EgPHR2	495	515	+	1.25e-06	ctctctgtccttctttctctg	PTHR31421:SF2 - PROTEIN BASIC PENTACYSTEINE6
Eucgr.D01054	EgPHR2	499	519	+	2.02e-06	ctgtccttctttctctgtttt	PTHR31421:SF2 - PROTEIN BASIC PENTACYSTEINE6
Eucgr.D01054	EgPHR8	395	415	-	3.31e-06	CTCTCTCTCTCTCTCGTACCA	PTHR31421:SF2 - PROTEIN BASIC PENTACYSTEINE6
Eucgr.D01054	EgPHR8	397	417	-	1.37e-07	CTCTCTCTCTCTCTCTCGTAC	PTHR31421:SF2 - PROTEIN BASIC PENTACYSTEINE6
Eucgr.D01054	EgPHR8	399	419	-	1.46e-10	CTCTCTCTCTCTCTCTCTCGT	PTHR31421:SF2 - PROTEIN BASIC PENTACYSTEINE6
Eucgr.D01054	EgPHR8	401	421	-	1.48e-13	CTCTCTCTCTCTCTCTCTCTC	PTHR31421:SF2 - PROTEIN BASIC PENTACYSTEINE6
Eucgr.D01054	EgPHR8	403	423	-	1.48e-13	CTCTCTCTCTCTCTCTCTCTC	PTHR31421:SF2 - PROTEIN BASIC PENTACYSTEINE6
Eucgr.D01054	EgPHR8	405	425	-	1.48e-13	CTCTCTCTCTCTCTCTCTCTC	PTHR31421:SF2 - PROTEIN BASIC PENTACYSTEINE6
Eucgr.D01054	EgPHR8	407	427	-	1.11e-11	AACTCTCTCTCTCTCTCTCTC	PTHR31421:SF2 - PROTEIN BASIC PENTACYSTEINE6
Eucgr.D01054	EgPHR8	409	429	-	1.12e-09	ACAACTCTCTCTCTCTCTCTC	PTHR31421:SF2 - PROTEIN BASIC PENTACYSTEINE6
Eucgr.D01054	EgPHR8	411	431	-	4.37e-07	GCACAACTCTCTCTCTCTCTC	PTHR31421:SF2 - PROTEIN BASIC PENTACYSTEINE6
Eucgr.D01054	EgPHR7	1440	1460	-	4.1e-06	CTCCCTCTCTCTCTCTGTGCT	PTHR31421:SF2 - PROTEIN BASIC PENTACYSTEINE6
Eucgr.D01054	EgPHR7	1442	1462	-	4.88e-07	CTCTCCCTCTCTCTCTCTGTG	PTHR31421:SF2 - PROTEIN BASIC PENTACYSTEINE6
Eucgr.D01054	EgPHR7	1444	1464	-	4.36e-10	CTCTCTCCCTCTCTCTCTCTG	PTHR31421:SF2 - PROTEIN BASIC PENTACYSTEINE6
Eucgr.D01054	EgPHR7	1446	1466	-	8.64e-10	ACCTCTCTCCCTCTCTCTCTC	PTHR31421:SF2 - PROTEIN BASIC PENTACYSTEINE6
Eucgr.D01054	EgPHR7	1448	1468	-	1.73e-07	CCACCTCTCTCCCTCTCTCTC	PTHR31421:SF2 - PROTEIN BASIC PENTACYSTEINE6
Eucgr.D01054	EgPHR7	1450	1470	-	5.85e-07	TCCCACCTCTCTCCCTCTCTC	PTHR31421:SF2 - PROTEIN BASIC PENTACYSTEINE6
Eucgr.D01054	EgPHR7	169	189	+	2.32e-06	tttgattcctctctccctctc	PTHR31421:SF2 - PROTEIN BASIC PENTACYSTEINE6
Eucgr.D01054	EgPHR7	173	193	+	2.13e-06	attcctctctccctctccctc	PTHR31421:SF2 - PROTEIN BASIC PENTACYSTEINE6
Eucgr.D01054	EgPHR7	175	195	+	2.08e-07	tcctctctccctctccctccc	PTHR31421:SF2 - PROTEIN BASIC PENTACYSTEINE6
Eucgr.D01054	EgPHR7	177	197	+	5.47e-09	ctctctccctctccctccctc	PTHR31421:SF2 - PROTEIN BASIC PENTACYSTEINE6
Eucgr.D01054	EgPHR7	179	199	+	2.33e-06	ctctccctctccctccctccc	PTHR31421:SF2 - PROTEIN BASIC PENTACYSTEINE6
Eucgr.D01054	EgPHR7	181	201	+	4.77e-06	ctccctctccctccctcccct	PTHR31421:SF2 - PROTEIN BASIC PENTACYSTEINE6
Eucgr.D01054	EgPHR7	1954	1974	+	4.75e-06	cccatcctctgtctctcactc	PTHR31421:SF2 - PROTEIN BASIC PENTACYSTEINE6
Eucgr.D01054	EgPHR7	1956	1976	+	3.06e-06	catcctctgtctctcactccc	PTHR31421:SF2 - PROTEIN BASIC PENTACYSTEINE6
Eucgr.D01054	EgPHR7	1960	1980	+	5.88e-06	ctctgtctctcactcccatca	PTHR31421:SF2 - PROTEIN BASIC PENTACYSTEINE6
Eucgr.D01054	EgPHR7	646	666	-	1.53e-06	ATCTGTCTCTCTCTTTTTTCC	PTHR31421:SF2 - PROTEIN BASIC PENTACYSTEINE6
Eucgr.D01054	EgPHR7	648	668	-	5.38e-06	GCATCTGTCTCTCTCTTTTTT	PTHR31421:SF2 - PROTEIN BASIC PENTACYSTEINE6
Eucgr.D01054	EgPHR7	650	670	-	5.22e-06	AAGCATCTGTCTCTCTCTTTT	PTHR31421:SF2 - PROTEIN BASIC PENTACYSTEINE6
Eucgr.D01054	EgPHR11	1756	1776	+	6.45e-07	ctctcttctcctccctctctc	PTHR31421:SF2 - PROTEIN BASIC PENTACYSTEINE6
Eucgr.D01054	EgPHR11	1758	1778	+	1.61e-06	ctcttctcctccctctctctc	PTHR31421:SF2 - PROTEIN BASIC PENTACYSTEINE6
Eucgr.D01054	EgPHR11	1760	1780	+	4.59e-07	cttctcctccctctctctctc	PTHR31421:SF2 - PROTEIN BASIC PENTACYSTEINE6
Eucgr.D01054	EgPHR11	1762	1782	+	3.24e-08	tctcctccctctctctctctc	PTHR31421:SF2 - PROTEIN BASIC PENTACYSTEINE6
Eucgr.D01054	EgPHR11	1764	1784	+	3.97e-10	tcctccctctctctctctctc	PTHR31421:SF2 - PROTEIN BASIC PENTACYSTEINE6
Eucgr.D01054	EgPHR11	1766	1786	+	2.44e-12	ctccctctctctctctctctc	PTHR31421:SF2 - PROTEIN BASIC PENTACYSTEINE6
Eucgr.D01054	EgPHR11	1768	1788	+	1.29e-11	ccctctctctctctctctctt	PTHR31421:SF2 - PROTEIN BASIC PENTACYSTEINE6
Eucgr.D01054	EgPHR11	1770	1790	+	2.27e-10	ctctctctctctctctcttcc	PTHR31421:SF2 - PROTEIN BASIC PENTACYSTEINE6
Eucgr.D01054	EgPHR11	1772	1792	+	8.26e-09	ctctctctctctctcttcccc	PTHR31421:SF2 - PROTEIN BASIC PENTACYSTEINE6
Eucgr.D01054	EgPHR11	1774	1794	+	2.84e-07	ctctctctctctcttccccgt	PTHR31421:SF2 - PROTEIN BASIC PENTACYSTEINE6
Eucgr.D01054	EgPHR11	1841	1861	+	1.88e-07	aaagaactctctctctctctc	PTHR31421:SF2 - PROTEIN BASIC PENTACYSTEINE6
Eucgr.D01054	EgPHR11	1843	1863	+	1.39e-07	agaactctctctctctctctc	PTHR31421:SF2 - PROTEIN BASIC PENTACYSTEINE6
Eucgr.D01054	EgPHR11	1845	1865	+	1.11e-11	aactctctctctctctctctc	PTHR31421:SF2 - PROTEIN BASIC PENTACYSTEINE6
Eucgr.D01054	EgPHR11	1847	1867	+	1.77e-12	ctctctctctctctctctctt	PTHR31421:SF2 - PROTEIN BASIC PENTACYSTEINE6
Eucgr.D01054	EgPHR11	1849	1869	+	6.76e-10	ctctctctctctctctcttca	PTHR31421:SF2 - PROTEIN BASIC PENTACYSTEINE6
Eucgr.D01054	EgPHR11	1851	1871	+	2.06e-07	ctctctctctctctcttcaca	PTHR31421:SF2 - PROTEIN BASIC PENTACYSTEINE6
Eucgr.D01054	EgPHR11	1853	1873	+	3.63e-06	ctctctctctctcttcacatg	PTHR31421:SF2 - PROTEIN BASIC PENTACYSTEINE6
Eucgr.D01054	EgPHR11	1866	1886	+	8.03e-06	ttcacatgctcgctctctctc	PTHR31421:SF2 - PROTEIN BASIC PENTACYSTEINE6
Eucgr.D01054	EgPHR11	1868	1888	+	6.55e-07	cacatgctcgctctctctctc	PTHR31421:SF2 - PROTEIN BASIC PENTACYSTEINE6
Eucgr.D01054	EgPHR11	1870	1890	+	4.83e-08	catgctcgctctctctctctc	PTHR31421:SF2 - PROTEIN BASIC PENTACYSTEINE6
Eucgr.D01054	EgPHR11	1872	1892	+	3.56e-08	tgctcgctctctctctctctc	PTHR31421:SF2 - PROTEIN BASIC PENTACYSTEINE6
Eucgr.D01054	EgPHR11	1874	1894	+	4.3e-12	ctcgctctctctctctctctc	PTHR31421:SF2 - PROTEIN BASIC PENTACYSTEINE6
Eucgr.D01054	EgPHR11	1876	1896	+	5.64e-09	cgctctctctctctctctctt	PTHR31421:SF2 - PROTEIN BASIC PENTACYSTEINE6
Eucgr.D01054	EgPHR11	1878	1898	+	3.4e-12	ctctctctctctctctctttc	PTHR31421:SF2 - PROTEIN BASIC PENTACYSTEINE6
Eucgr.D01054	EgPHR11	1880	1900	+	1.44e-11	ctctctctctctctctttctc	PTHR31421:SF2 - PROTEIN BASIC PENTACYSTEINE6
Eucgr.D01054	EgPHR11	1882	1902	+	6.01e-12	ctctctctctctctttctctc	PTHR31421:SF2 - PROTEIN BASIC PENTACYSTEINE6
Eucgr.D01054	EgPHR11	1884	1904	+	1.21e-09	ctctctctctctttctctctc	PTHR31421:SF2 - PROTEIN BASIC PENTACYSTEINE6
Eucgr.D01054	EgPHR11	1886	1906	+	7.14e-12	ctctctctctttctctctcta	PTHR31421:SF2 - PROTEIN BASIC PENTACYSTEINE6
Eucgr.D01054	EgPHR11	1888	1908	+	6.1e-09	ctctctctttctctctctaac	PTHR31421:SF2 - PROTEIN BASIC PENTACYSTEINE6
Eucgr.D01054	EgPHR11	1890	1910	+	1.48e-08	ctctctttctctctctaacgc	PTHR31421:SF2 - PROTEIN BASIC PENTACYSTEINE6
Eucgr.D01054	EgPHR11	254	274	-	5.08e-06	TACTGTCCCTCTCTCATTTTA	PTHR31421:SF2 - PROTEIN BASIC PENTACYSTEINE6
Eucgr.D01054	EgPHR11	629	649	+	4.33e-07	ttctccctgtctctctccccc	PTHR31421:SF2 - PROTEIN BASIC PENTACYSTEINE6
Eucgr.D01054	EgPHR11	631	651	+	1.66e-07	ctccctgtctctctccccctt	PTHR31421:SF2 - PROTEIN BASIC PENTACYSTEINE6
Eucgr.D01054	EgPHR11	633	653	+	6.82e-06	ccctgtctctctcccccttgt	PTHR31421:SF2 - PROTEIN BASIC PENTACYSTEINE6
Eucgr.D01054	EgPHR10	124	144	+	6.79e-06	ccactggcttctctctctctc	PTHR31421:SF2 - PROTEIN BASIC PENTACYSTEINE6
Eucgr.D01054	EgPHR10	126	146	+	1.71e-06	actggcttctctctctctctc	PTHR31421:SF2 - PROTEIN BASIC PENTACYSTEINE6
Eucgr.D01054	EgPHR10	128	148	+	5.09e-07	tggcttctctctctctctctc	PTHR31421:SF2 - PROTEIN BASIC PENTACYSTEINE6
Eucgr.D01054	EgPHR10	130	150	+	2.42e-09	gcttctctctctctctctctc	PTHR31421:SF2 - PROTEIN BASIC PENTACYSTEINE6
Eucgr.D01054	EgPHR10	132	152	+	1.48e-11	ttctctctctctctctctctt	PTHR31421:SF2 - PROTEIN BASIC PENTACYSTEINE6
Eucgr.D01054	EgPHR10	134	154	+	2.27e-10	ctctctctctctctctcttcc	PTHR31421:SF2 - PROTEIN BASIC PENTACYSTEINE6
Eucgr.D01054	EgPHR10	136	156	+	2.3e-09	ctctctctctctctcttcctt	PTHR31421:SF2 - PROTEIN BASIC PENTACYSTEINE6
Eucgr.D01054	EgPHR10	138	158	+	1.9e-08	ctctctctctctcttcctttt	PTHR31421:SF2 - PROTEIN BASIC PENTACYSTEINE6
Eucgr.D01054	EgPHR6	155	175	-	8.24e-06	CTCTCTATCCCTATCTCTCTG	PTHR31421:SF2 - PROTEIN BASIC PENTACYSTEINE6
Eucgr.D01054	EgPHR6	157	177	-	3.22e-07	CTCTCTCTATCCCTATCTCTC	PTHR31421:SF2 - PROTEIN BASIC PENTACYSTEINE6
Eucgr.D01054	EgPHR6	159	179	-	2.74e-08	CTCTCTCTCTATCCCTATCTC	PTHR31421:SF2 - PROTEIN BASIC PENTACYSTEINE6
Eucgr.D01054	EgPHR6	161	181	-	1.36e-08	CTCTCTCTCTCTATCCCTATC	PTHR31421:SF2 - PROTEIN BASIC PENTACYSTEINE6
Eucgr.D01054	EgPHR6	163	183	-	2.47e-10	CTCTCTCTCTCTCTATCCCTA	PTHR31421:SF2 - PROTEIN BASIC PENTACYSTEINE6
Eucgr.D01054	EgPHR6	165	185	-	2.25e-10	CTCTCTCTCTCTCTCTATCCC	PTHR31421:SF2 - PROTEIN BASIC PENTACYSTEINE6
Eucgr.D01054	EgPHR6	167	187	-	6.71e-12	CTCTCTCTCTCTCTCTCTATC	PTHR31421:SF2 - PROTEIN BASIC PENTACYSTEINE6
Eucgr.D01054	EgPHR6	169	189	-	3.52e-13	CTCTCTCTCTCTCTCTCTCTA	PTHR31421:SF2 - PROTEIN BASIC PENTACYSTEINE6
Eucgr.D01054	EgPHR6	171	191	-	1.48e-13	CTCTCTCTCTCTCTCTCTCTC	PTHR31421:SF2 - PROTEIN BASIC PENTACYSTEINE6
Eucgr.D01054	EgPHR6	173	193	-	1.48e-13	CTCTCTCTCTCTCTCTCTCTC	PTHR31421:SF2 - PROTEIN BASIC PENTACYSTEINE6
Eucgr.D01054	EgPHR6	175	195	-	1.48e-13	CTCTCTCTCTCTCTCTCTCTC	PTHR31421:SF2 - PROTEIN BASIC PENTACYSTEINE6
Eucgr.D01054	EgPHR6	177	197	-	1.48e-13	CTCTCTCTCTCTCTCTCTCTC	PTHR31421:SF2 - PROTEIN BASIC PENTACYSTEINE6
Eucgr.D01054	EgPHR6	179	199	-	4.59e-13	CCCTCTCTCTCTCTCTCTCTC	PTHR31421:SF2 - PROTEIN BASIC PENTACYSTEINE6
Eucgr.D01054	EgPHR6	181	201	-	2.44e-12	CTCCCTCTCTCTCTCTCTCTC	PTHR31421:SF2 - PROTEIN BASIC PENTACYSTEINE6
Eucgr.D01054	EgPHR6	183	203	-	1.06e-11	CTCTCCCTCTCTCTCTCTCTC	PTHR31421:SF2 - PROTEIN BASIC PENTACYSTEINE6
Eucgr.D01054	EgPHR6	185	205	-	2.25e-11	CCCTCTCCCTCTCTCTCTCTC	PTHR31421:SF2 - PROTEIN BASIC PENTACYSTEINE6
Eucgr.D01054	EgPHR6	187	207	-	1.81e-09	TTCCCTCTCCCTCTCTCTCTC	PTHR31421:SF2 - PROTEIN BASIC PENTACYSTEINE6
Eucgr.D01054	EgPHR6	189	209	-	7.33e-07	CCTTCCCTCTCCCTCTCTCTC	PTHR31421:SF2 - PROTEIN BASIC PENTACYSTEINE6
Eucgr.D01054	EgPHR6	191	211	-	6.14e-08	CCCCTTCCCTCTCCCTCTCTC	PTHR31421:SF2 - PROTEIN BASIC PENTACYSTEINE6
Eucgr.D01054	EgPHR6	193	213	-	4.06e-06	GTCCCCTTCCCTCTCCCTCTC	PTHR31421:SF2 - PROTEIN BASIC PENTACYSTEINE6
Eucgr.D01054	EgPHR6	372	392	+	2e-06	tcctcccgctctccctccctc	PTHR31421:SF2 - PROTEIN BASIC PENTACYSTEINE6
Eucgr.D01054	EgPHR6	374	394	+	6.97e-07	ctcccgctctccctccctctc	PTHR31421:SF2 - PROTEIN BASIC PENTACYSTEINE6
Eucgr.D01054	EgPHR6	376	396	+	8.07e-07	cccgctctccctccctctccc	PTHR31421:SF2 - PROTEIN BASIC PENTACYSTEINE6
Eucgr.D01054	EgPHR6	378	398	+	8.2e-06	cgctctccctccctctccctc	PTHR31421:SF2 - PROTEIN BASIC PENTACYSTEINE6
Eucgr.D01054	EgPHR6	380	400	+	1.97e-08	ctctccctccctctccctctc	PTHR31421:SF2 - PROTEIN BASIC PENTACYSTEINE6
Eucgr.D01054	EgPHR6	382	402	+	8.2e-08	ctccctccctctccctctccc	PTHR31421:SF2 - PROTEIN BASIC PENTACYSTEINE6
Eucgr.D01054	EgPHR6	384	404	+	4.28e-07	ccctccctctccctctccctc	PTHR31421:SF2 - PROTEIN BASIC PENTACYSTEINE6
Eucgr.D01054	EgPHR6	386	406	+	1.26e-07	ctccctctccctctccctccc	PTHR31421:SF2 - PROTEIN BASIC PENTACYSTEINE6
Eucgr.D01054	EgPHR6	388	408	+	2.75e-07	ccctctccctctccctccccc	PTHR31421:SF2 - PROTEIN BASIC PENTACYSTEINE6
Eucgr.D01054	EgPHR6	390	410	+	1.3e-06	ctctccctctccctccccctc	PTHR31421:SF2 - PROTEIN BASIC PENTACYSTEINE6
Eucgr.D01054	EgPHR6	392	412	+	1.95e-07	ctccctctccctccccctctc	PTHR31421:SF2 - PROTEIN BASIC PENTACYSTEINE6
Eucgr.D01054	EgPHR6	394	414	+	5.65e-06	ccctctccctccccctctccc	PTHR31421:SF2 - PROTEIN BASIC PENTACYSTEINE6
Eucgr.D01775	EgPHR2	264	271	-	3.81e-06	CCGCCGCC
Eucgr.D01775	EgPHR2	277	284	-	3.81e-06	CCGCCGCC
Eucgr.D01775	EgPHR2	280	287	-	3.81e-06	CCGCCGCC
Eucgr.D01775	EgPHR2	290	297	-	3.81e-06	CCGCCGCC
Eucgr.D01775	EgPHR2	293	300	-	3.81e-06	CCGCCGCC
Eucgr.D01775	EgPHR2	296	303	-	3.81e-06	CCGCCGCC
Eucgr.D01775	EgPHR2	299	306	-	3.81e-06	CCGCCGCC
Eucgr.D01775	EgPHR2	302	309	-	3.81e-06	CCGCCGCC
Eucgr.D01775	EgPHR6	667	674	-	3.81e-06	CCGCCGCC
Eucgr.D01775	EgPHR6	670	677	-	3.81e-06	CCGCCGCC
Eucgr.D01775	EgPHR6	673	680	-	3.81e-06	CCGCCGCC
Eucgr.D01775	EgPHR6	676	683	-	3.81e-06	CCGCCGCC
Eucgr.D02102	EgPHR5	500	514	+	9.87e-06	tgtcggtgcccacag	PTHR31985:SF11 - ETHYLENE-RESPONSIVE TRANSCRIPTION FACTOR ERF035
Eucgr.D02102	EgPHR2	276	290	+	3.36e-06	tggcggcggcggttg	PTHR31985:SF11 - ETHYLENE-RESPONSIVE TRANSCRIPTION FACTOR ERF035
Eucgr.D02102	EgPHR2	289	303	+	6.13e-07	tggcggcggcggcgg	PTHR31985:SF11 - ETHYLENE-RESPONSIVE TRANSCRIPTION FACTOR ERF035
Eucgr.D02102	EgPHR2	292	306	+	2.77e-06	cggcggcggcggcgg	PTHR31985:SF11 - ETHYLENE-RESPONSIVE TRANSCRIPTION FACTOR ERF035
Eucgr.D02102	EgPHR2	295	309	+	2.77e-06	cggcggcggcggcgg	PTHR31985:SF11 - ETHYLENE-RESPONSIVE TRANSCRIPTION FACTOR ERF035
Eucgr.D02102	EgPHR6	666	680	+	6.13e-07	tggcggcggcggcgg	PTHR31985:SF11 - ETHYLENE-RESPONSIVE TRANSCRIPTION FACTOR ERF035
Eucgr.D02102	EgPHR6	669	683	+	2.77e-06	cggcggcggcggcgg	PTHR31985:SF11 - ETHYLENE-RESPONSIVE TRANSCRIPTION FACTOR ERF035
Eucgr.D02102	EgPHR6	672	686	+	9.04e-06	cggcggcggcggcgt	PTHR31985:SF11 - ETHYLENE-RESPONSIVE TRANSCRIPTION FACTOR ERF035
Eucgr.D02105	EgPHR1	473	483	-	6.71e-06	TCCAATCATTT
Eucgr.D02111	EgPHR2	254	268	-	3.06e-06	CCGCCGTCGCCTCCT
Eucgr.D02111	EgPHR2	257	271	-	1.66e-07	CCGCCGCCGTCGCCT
Eucgr.D02111	EgPHR2	260	274	-	3.04e-08	CAACCGCCGCCGTCG
Eucgr.D02111	EgPHR2	263	277	-	2.97e-06	CACCAACCGCCGCCG
Eucgr.D02111	EgPHR2	273	287	-	8.51e-09	CCGCCGCCGCCACCA
Eucgr.D02111	EgPHR2	276	290	-	6.39e-09	CAACCGCCGCCGCCA
Eucgr.D02111	EgPHR2	289	303	-	2.6e-10	CCGCCGCCGCCGCCA
Eucgr.D02111	EgPHR2	292	306	-	6.91e-11	CCGCCGCCGCCGCCG
Eucgr.D02111	EgPHR2	295	309	-	6.91e-11	CCGCCGCCGCCGCCG
Eucgr.D02111	EgPHR2	298	312	-	3.52e-08	CGACCGCCGCCGCCG
Eucgr.D02111	EgPHR8	713	727	+	1.36e-06	ccaccaccaccacca
Eucgr.D02111	EgPHR8	716	730	+	1.36e-06	ccaccaccaccacca
Eucgr.D02111	EgPHR8	719	733	+	1.36e-06	ccaccaccaccacca
Eucgr.D02111	EgPHR8	722	736	+	1.36e-06	ccaccaccaccacca
Eucgr.D02111	EgPHR8	725	739	+	1.36e-06	ccaccaccaccacca
Eucgr.D02111	EgPHR8	728	742	+	1.36e-06	ccaccaccaccacca
Eucgr.D02111	EgPHR8	731	745	+	1.1e-06	ccaccaccaccaccg
Eucgr.D02111	EgPHR8	734	748	+	3.71e-06	ccaccaccaccgttg
Eucgr.D02111	EgPHR6	663	677	-	4.54e-07	CCGCCGCCGCCAGCA
Eucgr.D02111	EgPHR6	666	680	-	2.6e-10	CCGCCGCCGCCGCCA
Eucgr.D02111	EgPHR6	669	683	-	6.91e-11	CCGCCGCCGCCGCCG
Eucgr.D02111	EgPHR6	672	686	-	5.93e-09	ACGCCGCCGCCGCCG
Eucgr.D02111	EgPHR6	675	689	-	1.4e-07	CAGACGCCGCCGCCG
Eucgr.D02248	EgPHR4	389	399	-	2.69e-06	GCATTAATTGT
Eucgr.D02271	EgPHR11	1669	1683	+	5.36e-06	ggggtggtgggtggg	PTHR10641//PTHR10641:SF622 - MYB-LIKE DNA-BINDING PROTEIN MYB
Eucgr.D02271	EgPHR10	1542	1556	-	4.41e-06	ATAGTGGTAGGTGCA	PTHR10641//PTHR10641:SF622 - MYB-LIKE DNA-BINDING PROTEIN MYB
Eucgr.D02320	EgPHR10	13	23	-	9.18e-06	AGATATTTTGC
Eucgr.D02320	EgPHR10	1811	1821	+	8.08e-06	agatattttgg
Eucgr.D02422	EgPHR6	139	146	+	5.25e-06	gggcccac
Eucgr.D02499	EgPHR12	705	712	+	7.24e-06	ccacgtgc
Eucgr.D02573	EgPHR6	109	123	-	2.21e-07	CCACACGTGCGGAAT
Eucgr.D02573	EgPHR6	112	126	+	2.44e-06	ccgcacgtgtggggg
Eucgr.D02611	EgPHR3	1105	1118	+	9.85e-06	aacagaatcttcta	PTHR31499:SF5 - HOMEODOMAIN-LIKE SUPERFAMILY PROTEIN
Eucgr.D02611	EgPHR12	656	669	-	9.15e-06	AGTGGAATATTCGC	PTHR31499:SF5 - HOMEODOMAIN-LIKE SUPERFAMILY PROTEIN
Eucgr.D02611	EgPHR5	1128	1141	+	2.84e-06	aatagaatcttctc	PTHR31499:SF5 - HOMEODOMAIN-LIKE SUPERFAMILY PROTEIN
Eucgr.D02651	EgPHR10	14	23	-	7.43e-06	AGATATTTTG
Eucgr.D02651	EgPHR10	1811	1820	+	7.43e-06	agatattttg
Eucgr.E00223	EgPHR12	639	653	-	4.92e-06	GGGAGTCACGTGGCG
Eucgr.E00298	EgPHR3	1818	1832	+	7.59e-06	tgcgtggcgtggaag	PTHR31989:SF51 - F5D14.30 PROTEIN-RELATED
Eucgr.E00298	EgPHR4	245	259	+	1.99e-06	tacgtggatatcaag	PTHR31989:SF51 - F5D14.30 PROTEIN-RELATED
Eucgr.E01006	EgPHR1	1911	1924	+	8.41e-06	ccaaaaaaagcaga	PTHR11945:SF97 - FLORAL HOMEOTIC PROTEIN PISTILLATA
Eucgr.E01006	EgPHR1	1938	1951	+	7.66e-06	ccagaaaaggagaa	PTHR11945:SF97 - FLORAL HOMEOTIC PROTEIN PISTILLATA
Eucgr.E01006	EgPHR1	858	871	-	6.8e-06	GTAAAAGAGGAAAA	PTHR11945:SF97 - FLORAL HOMEOTIC PROTEIN PISTILLATA
Eucgr.E01006	EgPHR5	1081	1094	-	6.53e-06	CTAAAAAAGGCAAA	PTHR11945:SF97 - FLORAL HOMEOTIC PROTEIN PISTILLATA
Eucgr.E01006	EgPHR8	1895	1908	+	8.67e-06	gccaaaggggaaaa	PTHR11945:SF97 - FLORAL HOMEOTIC PROTEIN PISTILLATA
Eucgr.E01006	EgPHR7	1100	1113	-	6.04e-07	CTAAAAGAGGAAAA	PTHR11945:SF97 - FLORAL HOMEOTIC PROTEIN PISTILLATA
Eucgr.E01006	EgPHR11	471	484	-	8.2e-08	CCAAAAAAAGAAAA	PTHR11945:SF97 - FLORAL HOMEOTIC PROTEIN PISTILLATA
Eucgr.E01006	EgPHR6	606	619	-	4.76e-06	CCAGAAAAAGAAGG	PTHR11945:SF97 - FLORAL HOMEOTIC PROTEIN PISTILLATA
Eucgr.E01006	EgPHR6	620	633	-	8.74e-07	CCAAAAAAAGAAGG	PTHR11945:SF97 - FLORAL HOMEOTIC PROTEIN PISTILLATA
Eucgr.E01006	EgPHR9	402	415	-	9.04e-07	CCAAAAGTGGCAAA	PTHR11945:SF97 - FLORAL HOMEOTIC PROTEIN PISTILLATA
Eucgr.E01022	EgPHR3	712	726	-	6.63e-06	CCTTGGCTTTTCGGA	PTHR32002:SF4 - PROTEIN NLP6-RELATED
Eucgr.E01022	EgPHR10	1930	1944	+	7.37e-06	tgttgacccttcaaa	PTHR32002:SF4 - PROTEIN NLP6-RELATED
Eucgr.E01330	EgPHR2	1875	1893	-	5.42e-06	TTTACATAAATAGAAATAA	PTHR11945:SF146 - AGAMOUS-LIKE MADS-BOX PROTEIN AGL13-RELATED
Eucgr.E01330	EgPHR9	1473	1491	-	9.43e-06	TTTCCCATATTAGAAATAA	PTHR11945:SF146 - AGAMOUS-LIKE MADS-BOX PROTEIN AGL13-RELATED
Eucgr.E01600	EgPHR4	189	204	+	5.47e-07	tttaatgtaccctttt
Eucgr.E02652	EgPHR2	259	275	+	3.16e-07	gcgacggcggcggttgg
Eucgr.E02652	EgPHR2	262	278	+	4.87e-07	acggcggcggttggtgg
Eucgr.E02652	EgPHR2	272	288	+	1.48e-06	ttggtggcggcggcggt
Eucgr.E02652	EgPHR2	275	291	+	2.14e-08	gtggcggcggcggttgg
Eucgr.E02652	EgPHR2	278	294	+	2.95e-07	gcggcggcggttggcgg
Eucgr.E02652	EgPHR2	288	304	+	4.51e-09	ttggcggcggcggcggc
Eucgr.E02652	EgPHR2	291	307	+	3.05e-12	gcggcggcggcggcggc
Eucgr.E02652	EgPHR2	294	310	+	1.15e-11	gcggcggcggcggcggt
Eucgr.E02652	EgPHR2	297	313	+	7.68e-09	gcggcggcggcggtcgg
Eucgr.E02652	EgPHR2	300	316	+	2.3e-07	gcggcggcggtcgggcc
Eucgr.E02652	EgPHR6	665	681	+	1.21e-09	ctggcggcggcggcggc
Eucgr.E02652	EgPHR6	668	684	+	3.05e-12	gcggcggcggcggcggc
Eucgr.E02652	EgPHR6	671	687	+	2.13e-10	gcggcggcggcggcgtc
Eucgr.E02652	EgPHR6	674	690	+	1.58e-08	gcggcggcggcgtctga
Eucgr.E02813	EgPHR10	1894	1912	-	8.43e-06	TCCTAAAGCTACTAGAAGA	PTHR10015:SF161 - E2F/DP FAMILY WINGED-HELIX DNA-BINDING DOMAIN-CONTAINING PROTEIN-RELATED
Eucgr.E02813	EgPHR9	1637	1655	-	6.36e-06	GCCAGCTCATTCTAGAAGA	PTHR10015:SF161 - E2F/DP FAMILY WINGED-HELIX DNA-BINDING DOMAIN-CONTAINING PROTEIN-RELATED
Eucgr.E04232	EgPHR12	657	669	-	7.72e-06	AGTGGAATATTCG
Eucgr.E04323	EgPHR2	259	279	+	5.44e-06	gcgacggcggcggttggtggc	PTHR10641//PTHR10641:SF487 - MYB-LIKE DNA-BINDING PROTEIN MYB
Eucgr.E04323	EgPHR11	1663	1683	+	1.39e-06	ttagggggggtggtgggtggg	PTHR10641//PTHR10641:SF487 - MYB-LIKE DNA-BINDING PROTEIN MYB
Eucgr.E04323	EgPHR10	1542	1562	-	2.67e-06	CTTGACATAGTGGTAGGTGCA	PTHR10641//PTHR10641:SF487 - MYB-LIKE DNA-BINDING PROTEIN MYB
Eucgr.F00044	EgPHR9	102	122	-	9.22e-06	CAAACTTTCTTCGTGGGAAAC
Eucgr.F00100	EgPHR12	636	656	-	7.38e-06	CGGGGGAGTCACGTGGCGAAG
Eucgr.F00106	EgPHR3	818	837	+	9.27e-07	tcctttttccccgcctctcc	PTHR11850:SF64 - HOMEOBOX PROTEIN KNOTTED-1-LIKE 1
Eucgr.F00106	EgPHR1	1963	1982	-	1.49e-06	CTCTCTTTCTCTCTCTCCCC	PTHR11850:SF64 - HOMEOBOX PROTEIN KNOTTED-1-LIKE 1
Eucgr.F00106	EgPHR1	1965	1984	-	5.76e-08	CTCTCTCTTTCTCTCTCTCC	PTHR11850:SF64 - HOMEOBOX PROTEIN KNOTTED-1-LIKE 1
Eucgr.F00106	EgPHR1	1967	1986	-	2.91e-06	TCCTCTCTCTTTCTCTCTCT	PTHR11850:SF64 - HOMEOBOX PROTEIN KNOTTED-1-LIKE 1
Eucgr.F00106	EgPHR12	1102	1121	+	5.21e-07	ttctctctctctctctctct	PTHR11850:SF64 - HOMEOBOX PROTEIN KNOTTED-1-LIKE 1
Eucgr.F00106	EgPHR12	1104	1123	+	1.05e-07	ctctctctctctctctctct	PTHR11850:SF64 - HOMEOBOX PROTEIN KNOTTED-1-LIKE 1
Eucgr.F00106	EgPHR12	1106	1125	+	1.05e-07	ctctctctctctctctctct	PTHR11850:SF64 - HOMEOBOX PROTEIN KNOTTED-1-LIKE 1
Eucgr.F00106	EgPHR12	1108	1127	+	3.82e-08	ctctctctctctctctcttc	PTHR11850:SF64 - HOMEOBOX PROTEIN KNOTTED-1-LIKE 1
Eucgr.F00106	EgPHR12	1218	1237	+	5.21e-07	ttctctctctctctctctct	PTHR11850:SF64 - HOMEOBOX PROTEIN KNOTTED-1-LIKE 1
Eucgr.F00106	EgPHR12	1220	1239	+	1.05e-07	ctctctctctctctctctct	PTHR11850:SF64 - HOMEOBOX PROTEIN KNOTTED-1-LIKE 1
Eucgr.F00106	EgPHR12	1222	1241	+	1.05e-07	ctctctctctctctctctct	PTHR11850:SF64 - HOMEOBOX PROTEIN KNOTTED-1-LIKE 1
Eucgr.F00106	EgPHR12	1224	1243	+	1.05e-07	ctctctctctctctctctct	PTHR11850:SF64 - HOMEOBOX PROTEIN KNOTTED-1-LIKE 1
Eucgr.F00106	EgPHR12	1226	1245	+	1.05e-07	ctctctctctctctctctct	PTHR11850:SF64 - HOMEOBOX PROTEIN KNOTTED-1-LIKE 1
Eucgr.F00106	EgPHR12	1228	1247	+	3.82e-08	ctctctctctctctctcttc	PTHR11850:SF64 - HOMEOBOX PROTEIN KNOTTED-1-LIKE 1
Eucgr.F00106	EgPHR12	1509	1528	+	8.28e-06	cttttcctctctctctctct	PTHR11850:SF64 - HOMEOBOX PROTEIN KNOTTED-1-LIKE 1
Eucgr.F00106	EgPHR12	1511	1530	+	6.01e-06	tttcctctctctctctctct	PTHR11850:SF64 - HOMEOBOX PROTEIN KNOTTED-1-LIKE 1
Eucgr.F00106	EgPHR12	1513	1532	+	6.42e-07	tcctctctctctctctctct	PTHR11850:SF64 - HOMEOBOX PROTEIN KNOTTED-1-LIKE 1
Eucgr.F00106	EgPHR12	1515	1534	+	1.05e-07	ctctctctctctctctctct	PTHR11850:SF64 - HOMEOBOX PROTEIN KNOTTED-1-LIKE 1
Eucgr.F00106	EgPHR12	1517	1536	+	1.05e-07	ctctctctctctctctctct	PTHR11850:SF64 - HOMEOBOX PROTEIN KNOTTED-1-LIKE 1
Eucgr.F00106	EgPHR12	1519	1538	+	1.05e-07	ctctctctctctctctctct	PTHR11850:SF64 - HOMEOBOX PROTEIN KNOTTED-1-LIKE 1
Eucgr.F00106	EgPHR12	1521	1540	+	1.88e-07	ctctctctctctctctctcg	PTHR11850:SF64 - HOMEOBOX PROTEIN KNOTTED-1-LIKE 1
Eucgr.F00106	EgPHR12	1523	1542	+	5.61e-07	ctctctctctctctctcgac	PTHR11850:SF64 - HOMEOBOX PROTEIN KNOTTED-1-LIKE 1
Eucgr.F00106	EgPHR12	455	474	-	4.48e-07	CGGCCCCCCCGCGCCCCGGG	PTHR11850:SF64 - HOMEOBOX PROTEIN KNOTTED-1-LIKE 1
Eucgr.F00106	EgPHR12	461	480	-	3.1e-06	TTCCCTCGGCCCCCCCGCGC	PTHR11850:SF64 - HOMEOBOX PROTEIN KNOTTED-1-LIKE 1
Eucgr.F00106	EgPHR2	153	172	+	1.54e-06	gcgtccgcctctgcctcggc	PTHR11850:SF64 - HOMEOBOX PROTEIN KNOTTED-1-LIKE 1
Eucgr.F00106	EgPHR2	231	250	-	4.05e-07	CGTGCTCCTCCTCCTCCTCC	PTHR11850:SF64 - HOMEOBOX PROTEIN KNOTTED-1-LIKE 1
Eucgr.F00106	EgPHR2	240	259	-	9.71e-07	CCTCCTCCTCGTGCTCCTCC	PTHR11850:SF64 - HOMEOBOX PROTEIN KNOTTED-1-LIKE 1
Eucgr.F00106	EgPHR2	246	265	-	5.82e-07	CCGTCGCCTCCTCCTCGTGC	PTHR11850:SF64 - HOMEOBOX PROTEIN KNOTTED-1-LIKE 1
Eucgr.F00106	EgPHR2	495	514	+	1.51e-06	ctctctgtccttctttctct	PTHR11850:SF64 - HOMEOBOX PROTEIN KNOTTED-1-LIKE 1
Eucgr.F00106	EgPHR2	674	693	+	4.16e-07	ccctctgtcttcgtcgcggc	PTHR11850:SF64 - HOMEOBOX PROTEIN KNOTTED-1-LIKE 1
Eucgr.F00106	EgPHR8	400	419	-	1.88e-07	CTCTCTCTCTCTCTCTCTCG	PTHR11850:SF64 - HOMEOBOX PROTEIN KNOTTED-1-LIKE 1
Eucgr.F00106	EgPHR8	402	421	-	1.05e-07	CTCTCTCTCTCTCTCTCTCT	PTHR11850:SF64 - HOMEOBOX PROTEIN KNOTTED-1-LIKE 1
Eucgr.F00106	EgPHR8	404	423	-	1.05e-07	CTCTCTCTCTCTCTCTCTCT	PTHR11850:SF64 - HOMEOBOX PROTEIN KNOTTED-1-LIKE 1
Eucgr.F00106	EgPHR8	406	425	-	1.05e-07	CTCTCTCTCTCTCTCTCTCT	PTHR11850:SF64 - HOMEOBOX PROTEIN KNOTTED-1-LIKE 1
Eucgr.F00106	EgPHR7	1441	1460	-	2.01e-07	CTCCCTCTCTCTCTCTGTGC	PTHR11850:SF64 - HOMEOBOX PROTEIN KNOTTED-1-LIKE 1
Eucgr.F00106	EgPHR7	1443	1462	-	6.41e-08	CTCTCCCTCTCTCTCTCTGT	PTHR11850:SF64 - HOMEOBOX PROTEIN KNOTTED-1-LIKE 1
Eucgr.F00106	EgPHR7	1445	1464	-	1.75e-07	CTCTCTCCCTCTCTCTCTCT	PTHR11850:SF64 - HOMEOBOX PROTEIN KNOTTED-1-LIKE 1
Eucgr.F00106	EgPHR7	1596	1615	+	9.88e-06	catcccaccctcccctctcc	PTHR11850:SF64 - HOMEOBOX PROTEIN KNOTTED-1-LIKE 1
Eucgr.F00106	EgPHR7	175	194	+	3.67e-09	tcctctctccctctccctcc	PTHR11850:SF64 - HOMEOBOX PROTEIN KNOTTED-1-LIKE 1
Eucgr.F00106	EgPHR7	177	196	+	8.64e-07	ctctctccctctccctccct	PTHR11850:SF64 - HOMEOBOX PROTEIN KNOTTED-1-LIKE 1
Eucgr.F00106	EgPHR7	179	198	+	1.55e-09	ctctccctctccctccctcc	PTHR11850:SF64 - HOMEOBOX PROTEIN KNOTTED-1-LIKE 1
Eucgr.F00106	EgPHR7	181	200	+	3.69e-08	ctccctctccctccctcccc	PTHR11850:SF64 - HOMEOBOX PROTEIN KNOTTED-1-LIKE 1
Eucgr.F00106	EgPHR7	183	202	+	4.51e-06	ccctctccctccctcccctg	PTHR11850:SF64 - HOMEOBOX PROTEIN KNOTTED-1-LIKE 1
Eucgr.F00106	EgPHR11	1222	1241	-	8.2e-06	CTCTCCGAGCTCGTCTCGCC	PTHR11850:SF64 - HOMEOBOX PROTEIN KNOTTED-1-LIKE 1
Eucgr.F00106	EgPHR11	1754	1773	+	6.84e-06	gtctctcttctcctccctct	PTHR11850:SF64 - HOMEOBOX PROTEIN KNOTTED-1-LIKE 1
Eucgr.F00106	EgPHR11	1756	1775	+	1.25e-06	ctctcttctcctccctctct	PTHR11850:SF64 - HOMEOBOX PROTEIN KNOTTED-1-LIKE 1
Eucgr.F00106	EgPHR11	1760	1779	+	6.65e-06	cttctcctccctctctctct	PTHR11850:SF64 - HOMEOBOX PROTEIN KNOTTED-1-LIKE 1
Eucgr.F00106	EgPHR11	1762	1781	+	9.71e-06	tctcctccctctctctctct	PTHR11850:SF64 - HOMEOBOX PROTEIN KNOTTED-1-LIKE 1
Eucgr.F00106	EgPHR11	1764	1783	+	6.04e-07	tcctccctctctctctctct	PTHR11850:SF64 - HOMEOBOX PROTEIN KNOTTED-1-LIKE 1
Eucgr.F00106	EgPHR11	1766	1785	+	3.47e-07	ctccctctctctctctctct	PTHR11850:SF64 - HOMEOBOX PROTEIN KNOTTED-1-LIKE 1
Eucgr.F00106	EgPHR11	1768	1787	+	1.34e-07	ccctctctctctctctctct	PTHR11850:SF64 - HOMEOBOX PROTEIN KNOTTED-1-LIKE 1
Eucgr.F00106	EgPHR11	1770	1789	+	3.82e-08	ctctctctctctctctcttc	PTHR11850:SF64 - HOMEOBOX PROTEIN KNOTTED-1-LIKE 1
Eucgr.F00106	EgPHR11	1774	1793	+	3.32e-06	ctctctctctctcttccccg	PTHR11850:SF64 - HOMEOBOX PROTEIN KNOTTED-1-LIKE 1
Eucgr.F00106	EgPHR11	1847	1866	+	1.05e-07	ctctctctctctctctctct	PTHR11850:SF64 - HOMEOBOX PROTEIN KNOTTED-1-LIKE 1
Eucgr.F00106	EgPHR11	1849	1868	+	3.82e-08	ctctctctctctctctcttc	PTHR11850:SF64 - HOMEOBOX PROTEIN KNOTTED-1-LIKE 1
Eucgr.F00106	EgPHR11	1872	1891	+	1.08e-06	tgctcgctctctctctctct	PTHR11850:SF64 - HOMEOBOX PROTEIN KNOTTED-1-LIKE 1
Eucgr.F00106	EgPHR11	1874	1893	+	1.85e-07	ctcgctctctctctctctct	PTHR11850:SF64 - HOMEOBOX PROTEIN KNOTTED-1-LIKE 1
Eucgr.F00106	EgPHR11	1876	1895	+	1.59e-07	cgctctctctctctctctct	PTHR11850:SF64 - HOMEOBOX PROTEIN KNOTTED-1-LIKE 1
Eucgr.F00106	EgPHR11	1878	1897	+	4.26e-07	ctctctctctctctctcttt	PTHR11850:SF64 - HOMEOBOX PROTEIN KNOTTED-1-LIKE 1
Eucgr.F00106	EgPHR11	1882	1901	+	4.89e-07	ctctctctctctctttctct	PTHR11850:SF64 - HOMEOBOX PROTEIN KNOTTED-1-LIKE 1
Eucgr.F00106	EgPHR11	1884	1903	+	3.22e-06	ctctctctctctttctctct	PTHR11850:SF64 - HOMEOBOX PROTEIN KNOTTED-1-LIKE 1
Eucgr.F00106	EgPHR11	1886	1905	+	6.42e-07	ctctctctctttctctctct	PTHR11850:SF64 - HOMEOBOX PROTEIN KNOTTED-1-LIKE 1
Eucgr.F00106	EgPHR11	627	646	+	2.16e-06	tcttctccctgtctctctcc	PTHR11850:SF64 - HOMEOBOX PROTEIN KNOTTED-1-LIKE 1
Eucgr.F00106	EgPHR11	629	648	+	1.54e-06	ttctccctgtctctctcccc	PTHR11850:SF64 - HOMEOBOX PROTEIN KNOTTED-1-LIKE 1
Eucgr.F00106	EgPHR11	631	650	+	3.43e-06	ctccctgtctctctccccct	PTHR11850:SF64 - HOMEOBOX PROTEIN KNOTTED-1-LIKE 1
Eucgr.F00106	EgPHR11	633	652	+	9.21e-06	ccctgtctctctcccccttg	PTHR11850:SF64 - HOMEOBOX PROTEIN KNOTTED-1-LIKE 1
Eucgr.F00106	EgPHR10	132	151	+	5.21e-07	ttctctctctctctctctct	PTHR11850:SF64 - HOMEOBOX PROTEIN KNOTTED-1-LIKE 1
Eucgr.F00106	EgPHR10	134	153	+	3.82e-08	ctctctctctctctctcttc	PTHR11850:SF64 - HOMEOBOX PROTEIN KNOTTED-1-LIKE 1
Eucgr.F00106	EgPHR10	138	157	+	9.06e-07	ctctctctctctcttccttt	PTHR11850:SF64 - HOMEOBOX PROTEIN KNOTTED-1-LIKE 1
Eucgr.F00106	EgPHR10	144	163	+	5.36e-06	ctctctcttccttttcctgt	PTHR11850:SF64 - HOMEOBOX PROTEIN KNOTTED-1-LIKE 1
Eucgr.F00106	EgPHR6	122	141	-	1.59e-06	CCCCCGGCGCGTGTCCCCCC	PTHR11850:SF64 - HOMEOBOX PROTEIN KNOTTED-1-LIKE 1
Eucgr.F00106	EgPHR6	164	183	-	9.88e-06	CTCTCTCTCTCTCTATCCCT	PTHR11850:SF64 - HOMEOBOX PROTEIN KNOTTED-1-LIKE 1
Eucgr.F00106	EgPHR6	168	187	-	1.58e-06	CTCTCTCTCTCTCTCTCTAT	PTHR11850:SF64 - HOMEOBOX PROTEIN KNOTTED-1-LIKE 1
Eucgr.F00106	EgPHR6	170	189	-	1.05e-07	CTCTCTCTCTCTCTCTCTCT	PTHR11850:SF64 - HOMEOBOX PROTEIN KNOTTED-1-LIKE 1
Eucgr.F00106	EgPHR6	172	191	-	1.05e-07	CTCTCTCTCTCTCTCTCTCT	PTHR11850:SF64 - HOMEOBOX PROTEIN KNOTTED-1-LIKE 1
Eucgr.F00106	EgPHR6	174	193	-	1.05e-07	CTCTCTCTCTCTCTCTCTCT	PTHR11850:SF64 - HOMEOBOX PROTEIN KNOTTED-1-LIKE 1
Eucgr.F00106	EgPHR6	176	195	-	1.05e-07	CTCTCTCTCTCTCTCTCTCT	PTHR11850:SF64 - HOMEOBOX PROTEIN KNOTTED-1-LIKE 1
Eucgr.F00106	EgPHR6	178	197	-	1.05e-07	CTCTCTCTCTCTCTCTCTCT	PTHR11850:SF64 - HOMEOBOX PROTEIN KNOTTED-1-LIKE 1
Eucgr.F00106	EgPHR6	180	199	-	1.34e-07	CCCTCTCTCTCTCTCTCTCT	PTHR11850:SF64 - HOMEOBOX PROTEIN KNOTTED-1-LIKE 1
Eucgr.F00106	EgPHR6	182	201	-	3.47e-07	CTCCCTCTCTCTCTCTCTCT	PTHR11850:SF64 - HOMEOBOX PROTEIN KNOTTED-1-LIKE 1
Eucgr.F00106	EgPHR6	184	203	-	9.76e-08	CTCTCCCTCTCTCTCTCTCT	PTHR11850:SF64 - HOMEOBOX PROTEIN KNOTTED-1-LIKE 1
Eucgr.F00106	EgPHR6	186	205	-	2.21e-07	CCCTCTCCCTCTCTCTCTCT	PTHR11850:SF64 - HOMEOBOX PROTEIN KNOTTED-1-LIKE 1
Eucgr.F00106	EgPHR6	188	207	-	3.85e-07	TTCCCTCTCCCTCTCTCTCT	PTHR11850:SF64 - HOMEOBOX PROTEIN KNOTTED-1-LIKE 1
Eucgr.F00106	EgPHR6	190	209	-	6.81e-07	CCTTCCCTCTCCCTCTCTCT	PTHR11850:SF64 - HOMEOBOX PROTEIN KNOTTED-1-LIKE 1
Eucgr.F00106	EgPHR6	192	211	-	5.11e-06	CCCCTTCCCTCTCCCTCTCT	PTHR11850:SF64 - HOMEOBOX PROTEIN KNOTTED-1-LIKE 1
Eucgr.F00106	EgPHR6	194	213	-	8.5e-06	GTCCCCTTCCCTCTCCCTCT	PTHR11850:SF64 - HOMEOBOX PROTEIN KNOTTED-1-LIKE 1
Eucgr.F00106	EgPHR6	253	272	+	6.01e-06	ttgtcccttcccttcccttc	PTHR11850:SF64 - HOMEOBOX PROTEIN KNOTTED-1-LIKE 1
Eucgr.F00106	EgPHR6	260	279	+	6.29e-06	ttcccttcccttccttctcc	PTHR11850:SF64 - HOMEOBOX PROTEIN KNOTTED-1-LIKE 1
Eucgr.F00106	EgPHR6	364	383	+	9.38e-07	ctctcggctcctcccgctct	PTHR11850:SF64 - HOMEOBOX PROTEIN KNOTTED-1-LIKE 1
Eucgr.F00106	EgPHR6	372	391	+	5.31e-06	tcctcccgctctccctccct	PTHR11850:SF64 - HOMEOBOX PROTEIN KNOTTED-1-LIKE 1
Eucgr.F00106	EgPHR6	374	393	+	2.31e-07	ctcccgctctccctccctct	PTHR11850:SF64 - HOMEOBOX PROTEIN KNOTTED-1-LIKE 1
Eucgr.F00106	EgPHR6	376	395	+	5.78e-10	cccgctctccctccctctcc	PTHR11850:SF64 - HOMEOBOX PROTEIN KNOTTED-1-LIKE 1
Eucgr.F00106	EgPHR6	378	397	+	2e-06	cgctctccctccctctccct	PTHR11850:SF64 - HOMEOBOX PROTEIN KNOTTED-1-LIKE 1
Eucgr.F00106	EgPHR6	380	399	+	6.36e-09	ctctccctccctctccctct	PTHR11850:SF64 - HOMEOBOX PROTEIN KNOTTED-1-LIKE 1
Eucgr.F00106	EgPHR6	382	401	+	2.06e-08	ctccctccctctccctctcc	PTHR11850:SF64 - HOMEOBOX PROTEIN KNOTTED-1-LIKE 1
Eucgr.F00106	EgPHR6	384	403	+	1.11e-06	ccctccctctccctctccct	PTHR11850:SF64 - HOMEOBOX PROTEIN KNOTTED-1-LIKE 1
Eucgr.F00106	EgPHR6	386	405	+	1.3e-09	ctccctctccctctccctcc	PTHR11850:SF64 - HOMEOBOX PROTEIN KNOTTED-1-LIKE 1
Eucgr.F00106	EgPHR6	388	407	+	1.2e-07	ccctctccctctccctcccc	PTHR11850:SF64 - HOMEOBOX PROTEIN KNOTTED-1-LIKE 1
Eucgr.F00106	EgPHR6	390	409	+	4.89e-07	ctctccctctccctccccct	PTHR11850:SF64 - HOMEOBOX PROTEIN KNOTTED-1-LIKE 1
Eucgr.F00106	EgPHR6	392	411	+	1.22e-08	ctccctctccctccccctct	PTHR11850:SF64 - HOMEOBOX PROTEIN KNOTTED-1-LIKE 1
Eucgr.F00106	EgPHR6	394	413	+	4.65e-09	ccctctccctccccctctcc	PTHR11850:SF64 - HOMEOBOX PROTEIN KNOTTED-1-LIKE 1
Eucgr.F00106	EgPHR6	396	415	+	2.28e-07	ctctccctccccctctccct	PTHR11850:SF64 - HOMEOBOX PROTEIN KNOTTED-1-LIKE 1
Eucgr.F00106	EgPHR6	398	417	+	7.03e-08	ctccctccccctctccctgg	PTHR11850:SF64 - HOMEOBOX PROTEIN KNOTTED-1-LIKE 1
Eucgr.F00106	EgPHR6	400	419	+	1.34e-06	ccctccccctctccctgggt	PTHR11850:SF64 - HOMEOBOX PROTEIN KNOTTED-1-LIKE 1
Eucgr.F00106	EgPHR6	505	524	+	3.71e-06	tggccgccccgtccctctct	PTHR11850:SF64 - HOMEOBOX PROTEIN KNOTTED-1-LIKE 1
Eucgr.F00106	EgPHR6	52	71	+	5.89e-06	cgccccagcgccccccctcc	PTHR11850:SF64 - HOMEOBOX PROTEIN KNOTTED-1-LIKE 1
Eucgr.F00192	EgPHR2	259	271	+	7.16e-06	gcgacggcggcgg
Eucgr.F00192	EgPHR2	275	287	+	1.34e-07	gtggcggcggcgg
Eucgr.F00192	EgPHR2	288	300	+	5.24e-07	ttggcggcggcgg
Eucgr.F00192	EgPHR2	291	303	+	1.34e-06	gcggcggcggcgg
Eucgr.F00192	EgPHR2	294	306	+	1.34e-06	gcggcggcggcgg
Eucgr.F00192	EgPHR2	297	309	+	1.34e-06	gcggcggcggcgg
Eucgr.F00192	EgPHR6	665	677	+	3.76e-06	ctggcggcggcgg
Eucgr.F00192	EgPHR6	668	680	+	1.34e-06	gcggcggcggcgg
Eucgr.F00192	EgPHR6	671	683	+	1.34e-06	gcggcggcggcgg
Eucgr.F00192	EgPHR6	674	686	+	6.06e-06	gcggcggcggcgt
Eucgr.F00497	EgPHR10	1760	1769	+	2.42e-06	caccgaccaa
Eucgr.F01091	EgPHR9	1394	1410	-	4.43e-06	CTTTCTCAACAAGCAAC
Eucgr.F01164	EgPHR2	257	271	-	1.21e-07	CCGCCGCCGTCGCCT
Eucgr.F01164	EgPHR2	260	274	-	7.49e-07	CAACCGCCGCCGTCG
Eucgr.F01164	EgPHR2	273	287	-	3.98e-09	CCGCCGCCGCCACCA
Eucgr.F01164	EgPHR2	276	290	-	7.66e-07	CAACCGCCGCCGCCA
Eucgr.F01164	EgPHR2	286	300	-	4.8e-08	CCGCCGCCGCCAACC
Eucgr.F01164	EgPHR2	289	303	-	1.12e-08	CCGCCGCCGCCGCCA
Eucgr.F01164	EgPHR2	292	306	-	1.14e-08	CCGCCGCCGCCGCCG
Eucgr.F01164	EgPHR2	295	309	-	1.14e-08	CCGCCGCCGCCGCCG
Eucgr.F01164	EgPHR2	298	312	-	2.07e-06	CGACCGCCGCCGCCG
Eucgr.F01164	EgPHR6	663	677	-	1.76e-07	CCGCCGCCGCCAGCA
Eucgr.F01164	EgPHR6	666	680	-	1.12e-08	CCGCCGCCGCCGCCA
Eucgr.F01164	EgPHR6	669	683	-	1.14e-08	CCGCCGCCGCCGCCG
Eucgr.F01164	EgPHR6	672	686	-	2.07e-07	ACGCCGCCGCCGCCG
Eucgr.F01164	EgPHR6	675	689	-	7.28e-06	CAGACGCCGCCGCCG
Eucgr.F01204	EgPHR6	13	22	-	9.4e-06	TGGGGCCCGC
Eucgr.F01204	EgPHR6	137	146	+	4.56e-06	gggggcccac
Eucgr.F01463	EgPHR6	135	151	-	7.63e-06	TGGCGGTGGGCCCCCGG
Eucgr.F01541	EgPHR6	104	123	-	1.61e-07	CCACACGTGCGGAATCCTCC
Eucgr.F01541	EgPHR6	112	131	+	2.92e-06	ccgcacgtgtggggggacac
Eucgr.F01607	EgPHR12	1404	1418	-	5.19e-06	CAACCACCACCGATG	PF00847 - AP2 domain (AP2)
Eucgr.F01607	EgPHR2	257	271	-	9.71e-06	CCGCCGCCGTCGCCT	PF00847 - AP2 domain (AP2)
Eucgr.F01607	EgPHR2	260	274	-	5.63e-07	CAACCGCCGCCGTCG	PF00847 - AP2 domain (AP2)
Eucgr.F01607	EgPHR2	263	277	-	4.55e-06	CACCAACCGCCGCCG	PF00847 - AP2 domain (AP2)
Eucgr.F01607	EgPHR2	273	287	-	3.38e-07	CCGCCGCCGCCACCA	PF00847 - AP2 domain (AP2)
Eucgr.F01607	EgPHR2	276	290	-	4.03e-08	CAACCGCCGCCGCCA	PF00847 - AP2 domain (AP2)
Eucgr.F01607	EgPHR2	279	293	-	8.48e-06	CGCCAACCGCCGCCG	PF00847 - AP2 domain (AP2)
Eucgr.F01607	EgPHR2	289	303	-	2.3e-09	CCGCCGCCGCCGCCA	PF00847 - AP2 domain (AP2)
Eucgr.F01607	EgPHR2	292	306	-	3.94e-09	CCGCCGCCGCCGCCG	PF00847 - AP2 domain (AP2)
Eucgr.F01607	EgPHR2	295	309	-	3.94e-09	CCGCCGCCGCCGCCG	PF00847 - AP2 domain (AP2)
Eucgr.F01607	EgPHR2	298	312	-	1.67e-07	CGACCGCCGCCGCCG	PF00847 - AP2 domain (AP2)
Eucgr.F01607	EgPHR2	301	315	-	9.14e-06	GCCCGACCGCCGCCG	PF00847 - AP2 domain (AP2)
Eucgr.F01607	EgPHR8	710	724	+	6.38e-06	ctcccaccaccacca	PF00847 - AP2 domain (AP2)
Eucgr.F01607	EgPHR8	713	727	+	5.08e-07	ccaccaccaccacca	PF00847 - AP2 domain (AP2)
Eucgr.F01607	EgPHR8	716	730	+	5.08e-07	ccaccaccaccacca	PF00847 - AP2 domain (AP2)
Eucgr.F01607	EgPHR8	719	733	+	5.08e-07	ccaccaccaccacca	PF00847 - AP2 domain (AP2)
Eucgr.F01607	EgPHR8	722	736	+	5.08e-07	ccaccaccaccacca	PF00847 - AP2 domain (AP2)
Eucgr.F01607	EgPHR8	725	739	+	5.08e-07	ccaccaccaccacca	PF00847 - AP2 domain (AP2)
Eucgr.F01607	EgPHR8	728	742	+	5.08e-07	ccaccaccaccacca	PF00847 - AP2 domain (AP2)
Eucgr.F01607	EgPHR8	731	745	+	7.56e-07	ccaccaccaccaccg	PF00847 - AP2 domain (AP2)
Eucgr.F01607	EgPHR8	734	748	+	6.21e-07	ccaccaccaccgttg	PF00847 - AP2 domain (AP2)
Eucgr.F01607	EgPHR6	666	680	-	2.3e-09	CCGCCGCCGCCGCCA	PF00847 - AP2 domain (AP2)
Eucgr.F01607	EgPHR6	669	683	-	3.94e-09	CCGCCGCCGCCGCCG	PF00847 - AP2 domain (AP2)
Eucgr.F01607	EgPHR6	672	686	-	1.21e-07	ACGCCGCCGCCGCCG	PF00847 - AP2 domain (AP2)
Eucgr.F01607	EgPHR6	675	689	-	1.24e-06	CAGACGCCGCCGCCG	PF00847 - AP2 domain (AP2)
Eucgr.F01615	EgPHR5	1149	1163	+	6.82e-06	ctccaaatgtagcaa	PTHR11945:SF219 - FLORAL HOMEOTIC PROTEIN APETALA 3
Eucgr.F01615	EgPHR2	1878	1892	-	6.98e-06	TTACATAAATAGAAA	PTHR11945:SF219 - FLORAL HOMEOTIC PROTEIN APETALA 3
Eucgr.F01615	EgPHR7	1101	1115	-	1.39e-06	AACTAAAAGAGGAAA	PTHR11945:SF219 - FLORAL HOMEOTIC PROTEIN APETALA 3
Eucgr.F01615	EgPHR11	472	486	-	4.95e-06	GCCCAAAAAAAGAAA	PTHR11945:SF219 - FLORAL HOMEOTIC PROTEIN APETALA 3
Eucgr.F01615	EgPHR9	403	417	-	2.63e-08	TTCCAAAAGTGGCAA	PTHR11945:SF219 - FLORAL HOMEOTIC PROTEIN APETALA 3
Eucgr.F02157	EgPHR6	330	344	-	9.89e-06	TCTTGACCTTCGAAT
Eucgr.F02207	EgPHR12	1915	1927	+	1.23e-06	tggtggtgggtgg	PTHR10641:SF654 - TRANSCRIPTION FACTOR RAX1-RELATED
Eucgr.F02207	EgPHR12	445	457	-	2.52e-06	GGGGGGTGGGTTG	PTHR10641:SF654 - TRANSCRIPTION FACTOR RAX1-RELATED
Eucgr.F02207	EgPHR5	798	810	+	2.71e-06	acaaggtaggtgg	PTHR10641:SF654 - TRANSCRIPTION FACTOR RAX1-RELATED
Eucgr.F02207	EgPHR2	266	278	+	7.41e-07	cggcggttggtgg	PTHR10641:SF654 - TRANSCRIPTION FACTOR RAX1-RELATED
Eucgr.F02207	EgPHR11	1670	1682	+	5e-07	gggtggtgggtgg	PTHR10641:SF654 - TRANSCRIPTION FACTOR RAX1-RELATED
Eucgr.F02223	EgPHR2	653	673	-	3.34e-06	AAGCGCGAATCCCAAAGCCCG
Eucgr.F02583	EgPHR5	151	161	+	6.42e-06	aggtaggtaca
Eucgr.F02587	EgPHR6	11	23	+	3.59e-06	gcgcgggccccac
Eucgr.F02587	EgPHR6	13	25	-	2.25e-06	TGGTGGGGCCCGC
Eucgr.F02587	EgPHR6	136	148	-	9.15e-06	CGGTGGGCCCCCG
Eucgr.F02615	EgPHR1	1087	1098	+	2.46e-06	ggtcacgcaacc
Eucgr.F02707	EgPHR4	1497	1512	+	8.33e-06	agggtaaaattttaaa
Eucgr.F02715	EgPHR10	1630	1641	+	5.98e-07	ttgccagctggc
Eucgr.F02715	EgPHR10	1632	1643	-	5.98e-07	TTGCCAGCTGGC
Eucgr.F02906	EgPHR10	12	25	+	6.13e-06	agcaaaatatcttg
Eucgr.F02906	EgPHR10	1809	1822	-	2.65e-06	CCCAAAATATCTTC
Eucgr.F02974	EgPHR1	1107	1126	+	1.1e-07	ccccaccaccactaccacca	PTHR31985:SF17 - ETHYLENE-RESPONSIVE TRANSCRIPTION FACTOR ERF021
Eucgr.F02974	EgPHR1	1126	1145	+	9.44e-06	agccacctcccccaccacaa	PTHR31985:SF17 - ETHYLENE-RESPONSIVE TRANSCRIPTION FACTOR ERF021
Eucgr.F02974	EgPHR1	1129	1148	+	1.32e-06	cacctcccccaccacaacca	PTHR31985:SF17 - ETHYLENE-RESPONSIVE TRANSCRIPTION FACTOR ERF021
Eucgr.F02974	EgPHR1	1135	1154	+	4.38e-06	ccccaccacaaccaccagct	PTHR31985:SF17 - ETHYLENE-RESPONSIVE TRANSCRIPTION FACTOR ERF021
Eucgr.F02974	EgPHR1	1138	1157	+	4.7e-06	caccacaaccaccagctcca	PTHR31985:SF17 - ETHYLENE-RESPONSIVE TRANSCRIPTION FACTOR ERF021
Eucgr.F02974	EgPHR2	227	246	-	3.05e-07	CTCCTCCTCCTCCTCCTTCA	PTHR31985:SF17 - ETHYLENE-RESPONSIVE TRANSCRIPTION FACTOR ERF021
Eucgr.F02974	EgPHR2	251	270	-	5.49e-08	CGCCGCCGTCGCCTCCTCCT	PTHR31985:SF17 - ETHYLENE-RESPONSIVE TRANSCRIPTION FACTOR ERF021
Eucgr.F02974	EgPHR2	254	273	-	4.67e-08	AACCGCCGCCGTCGCCTCCT	PTHR31985:SF17 - ETHYLENE-RESPONSIVE TRANSCRIPTION FACTOR ERF021
Eucgr.F02974	EgPHR2	257	276	-	2.04e-06	ACCAACCGCCGCCGTCGCCT	PTHR31985:SF17 - ETHYLENE-RESPONSIVE TRANSCRIPTION FACTOR ERF021
Eucgr.F02974	EgPHR2	270	289	-	5.56e-07	AACCGCCGCCGCCACCAACC	PTHR31985:SF17 - ETHYLENE-RESPONSIVE TRANSCRIPTION FACTOR ERF021
Eucgr.F02974	EgPHR2	273	292	-	4.56e-07	GCCAACCGCCGCCGCCACCA	PTHR31985:SF17 - ETHYLENE-RESPONSIVE TRANSCRIPTION FACTOR ERF021
Eucgr.F02974	EgPHR2	286	305	-	7.25e-08	CGCCGCCGCCGCCGCCAACC	PTHR31985:SF17 - ETHYLENE-RESPONSIVE TRANSCRIPTION FACTOR ERF021
Eucgr.F02974	EgPHR2	289	308	-	1.32e-13	CGCCGCCGCCGCCGCCGCCA	PTHR31985:SF17 - ETHYLENE-RESPONSIVE TRANSCRIPTION FACTOR ERF021
Eucgr.F02974	EgPHR2	292	311	-	1.09e-10	GACCGCCGCCGCCGCCGCCG	PTHR31985:SF17 - ETHYLENE-RESPONSIVE TRANSCRIPTION FACTOR ERF021
Eucgr.F02974	EgPHR2	295	314	-	9.66e-10	CCCGACCGCCGCCGCCGCCG	PTHR31985:SF17 - ETHYLENE-RESPONSIVE TRANSCRIPTION FACTOR ERF021
Eucgr.F02974	EgPHR8	711	730	+	5.2e-08	tcccaccaccaccaccacca	PTHR31985:SF17 - ETHYLENE-RESPONSIVE TRANSCRIPTION FACTOR ERF021
Eucgr.F02974	EgPHR8	714	733	+	1.7e-09	caccaccaccaccaccacca	PTHR31985:SF17 - ETHYLENE-RESPONSIVE TRANSCRIPTION FACTOR ERF021
Eucgr.F02974	EgPHR8	717	736	+	1.7e-09	caccaccaccaccaccacca	PTHR31985:SF17 - ETHYLENE-RESPONSIVE TRANSCRIPTION FACTOR ERF021
Eucgr.F02974	EgPHR8	720	739	+	1.7e-09	caccaccaccaccaccacca	PTHR31985:SF17 - ETHYLENE-RESPONSIVE TRANSCRIPTION FACTOR ERF021
Eucgr.F02974	EgPHR8	723	742	+	1.7e-09	caccaccaccaccaccacca	PTHR31985:SF17 - ETHYLENE-RESPONSIVE TRANSCRIPTION FACTOR ERF021
Eucgr.F02974	EgPHR8	726	745	+	1.85e-09	caccaccaccaccaccaccg	PTHR31985:SF17 - ETHYLENE-RESPONSIVE TRANSCRIPTION FACTOR ERF021
Eucgr.F02974	EgPHR8	729	748	+	5.64e-08	caccaccaccaccaccgttg	PTHR31985:SF17 - ETHYLENE-RESPONSIVE TRANSCRIPTION FACTOR ERF021
Eucgr.F02974	EgPHR6	267	286	+	1e-05	cccttccttctccatcgtca	PTHR31985:SF17 - ETHYLENE-RESPONSIVE TRANSCRIPTION FACTOR ERF021
Eucgr.F02974	EgPHR6	657	676	-	9.53e-06	CGCCGCCGCCAGCAGCAGCA	PTHR31985:SF17 - ETHYLENE-RESPONSIVE TRANSCRIPTION FACTOR ERF021
Eucgr.F02974	EgPHR6	660	679	-	6.24e-07	CGCCGCCGCCGCCAGCAGCA	PTHR31985:SF17 - ETHYLENE-RESPONSIVE TRANSCRIPTION FACTOR ERF021
Eucgr.F02974	EgPHR6	663	682	-	4.44e-09	CGCCGCCGCCGCCGCCAGCA	PTHR31985:SF17 - ETHYLENE-RESPONSIVE TRANSCRIPTION FACTOR ERF021
Eucgr.F02974	EgPHR6	666	685	-	1.32e-13	CGCCGCCGCCGCCGCCGCCA	PTHR31985:SF17 - ETHYLENE-RESPONSIVE TRANSCRIPTION FACTOR ERF021
Eucgr.F02974	EgPHR6	669	688	-	1.44e-09	AGACGCCGCCGCCGCCGCCG	PTHR31985:SF17 - ETHYLENE-RESPONSIVE TRANSCRIPTION FACTOR ERF021
Eucgr.F02974	EgPHR6	672	691	-	5.2e-08	ATCAGACGCCGCCGCCGCCG	PTHR31985:SF17 - ETHYLENE-RESPONSIVE TRANSCRIPTION FACTOR ERF021
Eucgr.F03066	EgPHR7	752	766	+	9.32e-06	gatgatgatgatgat
Eucgr.F03066	EgPHR7	755	769	+	9.32e-06	gatgatgatgatgat
Eucgr.F03947	EgPHR1	1108	1126	-	3.83e-06	TGGTGGTAGTGGTGGTGGG	PTHR31194:SF4 - ETHYLENE-RESPONSIVE TRANSCRIPTION FACTOR ERF003
Eucgr.F03947	EgPHR1	1133	1151	-	4.37e-06	TGGTGGTTGTGGTGGGGGA	PTHR31194:SF4 - ETHYLENE-RESPONSIVE TRANSCRIPTION FACTOR ERF003
Eucgr.F03947	EgPHR2	227	245	+	9.13e-06	tgaaggaggaggaggagga	PTHR31194:SF4 - ETHYLENE-RESPONSIVE TRANSCRIPTION FACTOR ERF003
Eucgr.F03947	EgPHR2	230	248	+	8.97e-06	aggaggaggaggaggagca	PTHR31194:SF4 - ETHYLENE-RESPONSIVE TRANSCRIPTION FACTOR ERF003
Eucgr.F03947	EgPHR2	251	269	+	2.28e-06	aggaggaggcgacggcggc	PTHR31194:SF4 - ETHYLENE-RESPONSIVE TRANSCRIPTION FACTOR ERF003
Eucgr.F03947	EgPHR2	254	272	+	8.87e-10	aggaggcgacggcggcggt	PTHR31194:SF4 - ETHYLENE-RESPONSIVE TRANSCRIPTION FACTOR ERF003
Eucgr.F03947	EgPHR2	257	275	+	4.73e-07	aggcgacggcggcggttgg	PTHR31194:SF4 - ETHYLENE-RESPONSIVE TRANSCRIPTION FACTOR ERF003
Eucgr.F03947	EgPHR2	267	285	+	1.94e-06	ggcggttggtggcggcggc	PTHR31194:SF4 - ETHYLENE-RESPONSIVE TRANSCRIPTION FACTOR ERF003
Eucgr.F03947	EgPHR2	270	288	+	6.43e-09	ggttggtggcggcggcggt	PTHR31194:SF4 - ETHYLENE-RESPONSIVE TRANSCRIPTION FACTOR ERF003
Eucgr.F03947	EgPHR2	273	291	+	1.93e-07	tggtggcggcggcggttgg	PTHR31194:SF4 - ETHYLENE-RESPONSIVE TRANSCRIPTION FACTOR ERF003
Eucgr.F03947	EgPHR2	283	301	+	7.51e-08	ggcggttggcggcggcggc	PTHR31194:SF4 - ETHYLENE-RESPONSIVE TRANSCRIPTION FACTOR ERF003
Eucgr.F03947	EgPHR2	286	304	+	1.35e-08	ggttggcggcggcggcggc	PTHR31194:SF4 - ETHYLENE-RESPONSIVE TRANSCRIPTION FACTOR ERF003
Eucgr.F03947	EgPHR2	289	307	+	7.89e-11	tggcggcggcggcggcggc	PTHR31194:SF4 - ETHYLENE-RESPONSIVE TRANSCRIPTION FACTOR ERF003
Eucgr.F03947	EgPHR2	292	310	+	2.46e-12	cggcggcggcggcggcggt	PTHR31194:SF4 - ETHYLENE-RESPONSIVE TRANSCRIPTION FACTOR ERF003
Eucgr.F03947	EgPHR2	295	313	+	1.64e-07	cggcggcggcggcggtcgg	PTHR31194:SF4 - ETHYLENE-RESPONSIVE TRANSCRIPTION FACTOR ERF003
Eucgr.F03947	EgPHR8	712	730	-	6.99e-07	TGGTGGTGGTGGTGGTGGG	PTHR31194:SF4 - ETHYLENE-RESPONSIVE TRANSCRIPTION FACTOR ERF003
Eucgr.F03947	EgPHR8	715	733	-	3.54e-07	TGGTGGTGGTGGTGGTGGT	PTHR31194:SF4 - ETHYLENE-RESPONSIVE TRANSCRIPTION FACTOR ERF003
Eucgr.F03947	EgPHR8	718	736	-	3.54e-07	TGGTGGTGGTGGTGGTGGT	PTHR31194:SF4 - ETHYLENE-RESPONSIVE TRANSCRIPTION FACTOR ERF003
Eucgr.F03947	EgPHR8	721	739	-	3.54e-07	TGGTGGTGGTGGTGGTGGT	PTHR31194:SF4 - ETHYLENE-RESPONSIVE TRANSCRIPTION FACTOR ERF003
Eucgr.F03947	EgPHR8	724	742	-	3.54e-07	TGGTGGTGGTGGTGGTGGT	PTHR31194:SF4 - ETHYLENE-RESPONSIVE TRANSCRIPTION FACTOR ERF003
Eucgr.F03947	EgPHR8	727	745	-	1.32e-07	CGGTGGTGGTGGTGGTGGT	PTHR31194:SF4 - ETHYLENE-RESPONSIVE TRANSCRIPTION FACTOR ERF003
Eucgr.F03947	EgPHR8	730	748	-	2.35e-06	CAACGGTGGTGGTGGTGGT	PTHR31194:SF4 - ETHYLENE-RESPONSIVE TRANSCRIPTION FACTOR ERF003
Eucgr.F03947	EgPHR6	660	678	+	1.5e-07	tgctgctggcggcggcggc	PTHR31194:SF4 - ETHYLENE-RESPONSIVE TRANSCRIPTION FACTOR ERF003
Eucgr.F03947	EgPHR6	663	681	+	5.9e-09	tgctggcggcggcggcggc	PTHR31194:SF4 - ETHYLENE-RESPONSIVE TRANSCRIPTION FACTOR ERF003
Eucgr.F03947	EgPHR6	666	684	+	7.89e-11	tggcggcggcggcggcggc	PTHR31194:SF4 - ETHYLENE-RESPONSIVE TRANSCRIPTION FACTOR ERF003
Eucgr.F03947	EgPHR6	669	687	+	3.02e-09	cggcggcggcggcggcgtc	PTHR31194:SF4 - ETHYLENE-RESPONSIVE TRANSCRIPTION FACTOR ERF003
Eucgr.F03947	EgPHR6	672	690	+	5.14e-07	cggcggcggcggcgtctga	PTHR31194:SF4 - ETHYLENE-RESPONSIVE TRANSCRIPTION FACTOR ERF003
Eucgr.F04055	EgPHR12	1754	1762	+	7.58e-06	aagaaaaca	PTHR31314:SF8 - MYB-LIKE HTH TRANSCRIPTIONAL REGULATOR FAMILY PROTEIN
Eucgr.F04055	EgPHR12	364	372	-	7.58e-06	AAGAAAACA	PTHR31314:SF8 - MYB-LIKE HTH TRANSCRIPTIONAL REGULATOR FAMILY PROTEIN
Eucgr.F04055	EgPHR5	724	732	+	7.58e-06	aagaaaaca	PTHR31314:SF8 - MYB-LIKE HTH TRANSCRIPTIONAL REGULATOR FAMILY PROTEIN
Eucgr.F04055	EgPHR7	897	905	+	7.58e-06	aagaaaaca	PTHR31314:SF8 - MYB-LIKE HTH TRANSCRIPTIONAL REGULATOR FAMILY PROTEIN
Eucgr.F04055	EgPHR11	1184	1192	-	7.58e-06	AAGAAAACA	PTHR31314:SF8 - MYB-LIKE HTH TRANSCRIPTIONAL REGULATOR FAMILY PROTEIN
Eucgr.F04055	EgPHR9	697	705	-	7.58e-06	AAGAAAACA	PTHR31314:SF8 - MYB-LIKE HTH TRANSCRIPTIONAL REGULATOR FAMILY PROTEIN
Eucgr.G00393	EgPHR2	256	270	-	5.78e-06	CGCCGCCGTCGCCTC
Eucgr.G00393	EgPHR2	259	273	-	6.15e-07	AACCGCCGCCGTCGC
Eucgr.G00393	EgPHR2	272	286	-	9.81e-07	CGCCGCCGCCACCAA
Eucgr.G00393	EgPHR2	275	289	-	2.08e-06	AACCGCCGCCGCCAC
Eucgr.G00393	EgPHR2	285	299	-	4.21e-06	CGCCGCCGCCAACCG
Eucgr.G00393	EgPHR2	288	302	-	1.65e-06	CGCCGCCGCCGCCAA
Eucgr.G00393	EgPHR2	291	305	-	1.46e-07	CGCCGCCGCCGCCGC
Eucgr.G00393	EgPHR2	294	308	-	1.46e-07	CGCCGCCGCCGCCGC
Eucgr.G00393	EgPHR2	297	311	-	3.26e-06	GACCGCCGCCGCCGC
Eucgr.G00393	EgPHR6	662	676	-	7.01e-06	CGCCGCCGCCAGCAG
Eucgr.G00393	EgPHR6	665	679	-	1.22e-06	CGCCGCCGCCGCCAG
Eucgr.G00393	EgPHR6	668	682	-	1.46e-07	CGCCGCCGCCGCCGC
Eucgr.G00393	EgPHR6	671	685	-	1.46e-07	CGCCGCCGCCGCCGC
Eucgr.G02066	EgPHR2	516	530	-	1.27e-06	ACCAAAAGACAAAAA
Eucgr.G02067	EgPHR1	1956	1979	+	4.64e-06	ataataaggggagagagagaaaga	PTHR31421:SF0 - PROTEIN BASIC PENTACYSTEINE1-RELATED
Eucgr.G02067	EgPHR1	1958	1981	+	2.57e-09	aataaggggagagagagaaagaga	PTHR31421:SF0 - PROTEIN BASIC PENTACYSTEINE1-RELATED
Eucgr.G02067	EgPHR1	1960	1983	+	1.35e-08	taaggggagagagagaaagagaga	PTHR31421:SF0 - PROTEIN BASIC PENTACYSTEINE1-RELATED
Eucgr.G02067	EgPHR1	1962	1985	+	6.2e-10	aggggagagagagaaagagagagg	PTHR31421:SF0 - PROTEIN BASIC PENTACYSTEINE1-RELATED
Eucgr.G02067	EgPHR1	1964	1987	+	4.18e-10	gggagagagagaaagagagaggag	PTHR31421:SF0 - PROTEIN BASIC PENTACYSTEINE1-RELATED
Eucgr.G02067	EgPHR1	1966	1989	+	8.93e-09	gagagagagaaagagagaggagct	PTHR31421:SF0 - PROTEIN BASIC PENTACYSTEINE1-RELATED
Eucgr.G02067	EgPHR1	1968	1991	+	1.5e-07	gagagagaaagagagaggagctgc	PTHR31421:SF0 - PROTEIN BASIC PENTACYSTEINE1-RELATED
Eucgr.G02067	EgPHR1	1970	1993	+	7.27e-06	gagagaaagagagaggagctgcca	PTHR31421:SF0 - PROTEIN BASIC PENTACYSTEINE1-RELATED
Eucgr.G02067	EgPHR1	1972	1995	+	6.79e-07	gagaaagagagaggagctgccaga	PTHR31421:SF0 - PROTEIN BASIC PENTACYSTEINE1-RELATED
Eucgr.G02067	EgPHR12	1093	1116	-	4.14e-06	GAGAGAGAGAGAGAAGCTTTCTGA	PTHR31421:SF0 - PROTEIN BASIC PENTACYSTEINE1-RELATED
Eucgr.G02067	EgPHR12	1097	1120	-	8.19e-09	GAGAGAGAGAGAGAGAGAAGCTTT	PTHR31421:SF0 - PROTEIN BASIC PENTACYSTEINE1-RELATED
Eucgr.G02067	EgPHR12	1099	1122	-	9.06e-11	GAGAGAGAGAGAGAGAGAGAAGCT	PTHR31421:SF0 - PROTEIN BASIC PENTACYSTEINE1-RELATED
Eucgr.G02067	EgPHR12	1101	1124	-	3.9e-13	GAGAGAGAGAGAGAGAGAGAGAAG	PTHR31421:SF0 - PROTEIN BASIC PENTACYSTEINE1-RELATED
Eucgr.G02067	EgPHR12	1103	1126	-	1e-14	AAGAGAGAGAGAGAGAGAGAGAGA	PTHR31421:SF0 - PROTEIN BASIC PENTACYSTEINE1-RELATED
Eucgr.G02067	EgPHR12	1105	1128	-	1.63e-10	TGAAGAGAGAGAGAGAGAGAGAGA	PTHR31421:SF0 - PROTEIN BASIC PENTACYSTEINE1-RELATED
Eucgr.G02067	EgPHR12	1107	1130	-	1.16e-09	AGTGAAGAGAGAGAGAGAGAGAGA	PTHR31421:SF0 - PROTEIN BASIC PENTACYSTEINE1-RELATED
Eucgr.G02067	EgPHR12	1109	1132	-	3.07e-07	AGAGTGAAGAGAGAGAGAGAGAGA	PTHR31421:SF0 - PROTEIN BASIC PENTACYSTEINE1-RELATED
Eucgr.G02067	EgPHR12	1111	1134	-	3.63e-06	GCAGAGTGAAGAGAGAGAGAGAGA	PTHR31421:SF0 - PROTEIN BASIC PENTACYSTEINE1-RELATED
Eucgr.G02067	EgPHR12	1209	1232	-	8.25e-06	GAGAGAGAGAGAGAAGCTTTTTGA	PTHR31421:SF0 - PROTEIN BASIC PENTACYSTEINE1-RELATED
Eucgr.G02067	EgPHR12	1213	1236	-	8.19e-09	GAGAGAGAGAGAGAGAGAAGCTTT	PTHR31421:SF0 - PROTEIN BASIC PENTACYSTEINE1-RELATED
Eucgr.G02067	EgPHR12	1215	1238	-	9.06e-11	GAGAGAGAGAGAGAGAGAGAAGCT	PTHR31421:SF0 - PROTEIN BASIC PENTACYSTEINE1-RELATED
Eucgr.G02067	EgPHR12	1217	1240	-	3.9e-13	GAGAGAGAGAGAGAGAGAGAGAAG	PTHR31421:SF0 - PROTEIN BASIC PENTACYSTEINE1-RELATED
Eucgr.G02067	EgPHR12	1219	1242	-	2.61e-15	GAGAGAGAGAGAGAGAGAGAGAGA	PTHR31421:SF0 - PROTEIN BASIC PENTACYSTEINE1-RELATED
Eucgr.G02067	EgPHR12	1221	1244	-	2.61e-15	GAGAGAGAGAGAGAGAGAGAGAGA	PTHR31421:SF0 - PROTEIN BASIC PENTACYSTEINE1-RELATED
Eucgr.G02067	EgPHR12	1223	1246	-	1e-14	AAGAGAGAGAGAGAGAGAGAGAGA	PTHR31421:SF0 - PROTEIN BASIC PENTACYSTEINE1-RELATED
Eucgr.G02067	EgPHR12	1225	1248	-	1.63e-10	TGAAGAGAGAGAGAGAGAGAGAGA	PTHR31421:SF0 - PROTEIN BASIC PENTACYSTEINE1-RELATED
Eucgr.G02067	EgPHR12	1227	1250	-	1.16e-09	AGTGAAGAGAGAGAGAGAGAGAGA	PTHR31421:SF0 - PROTEIN BASIC PENTACYSTEINE1-RELATED
Eucgr.G02067	EgPHR12	1229	1252	-	1e-06	ACAGTGAAGAGAGAGAGAGAGAGA	PTHR31421:SF0 - PROTEIN BASIC PENTACYSTEINE1-RELATED
Eucgr.G02067	EgPHR12	1267	1290	-	5.87e-06	GTAAGAGAGAGATGAAGGAAAAGT	PTHR31421:SF0 - PROTEIN BASIC PENTACYSTEINE1-RELATED
Eucgr.G02067	EgPHR12	1269	1292	-	1.75e-06	CAGTAAGAGAGAGATGAAGGAAAA	PTHR31421:SF0 - PROTEIN BASIC PENTACYSTEINE1-RELATED
Eucgr.G02067	EgPHR12	1327	1350	-	4.31e-06	GGTTAAAAAAGAGAAGGAAAAAGA	PTHR31421:SF0 - PROTEIN BASIC PENTACYSTEINE1-RELATED
Eucgr.G02067	EgPHR12	1504	1527	-	7.21e-09	GAGAGAGAGAGAGGAAAAGCAAAA	PTHR31421:SF0 - PROTEIN BASIC PENTACYSTEINE1-RELATED
Eucgr.G02067	EgPHR12	1506	1529	-	9.31e-10	GAGAGAGAGAGAGAGGAAAAGCAA	PTHR31421:SF0 - PROTEIN BASIC PENTACYSTEINE1-RELATED
Eucgr.G02067	EgPHR12	1508	1531	-	2.14e-10	GAGAGAGAGAGAGAGAGGAAAAGC	PTHR31421:SF0 - PROTEIN BASIC PENTACYSTEINE1-RELATED
Eucgr.G02067	EgPHR12	1510	1533	-	5.7e-12	GAGAGAGAGAGAGAGAGAGGAAAA	PTHR31421:SF0 - PROTEIN BASIC PENTACYSTEINE1-RELATED
Eucgr.G02067	EgPHR12	1512	1535	-	4.59e-13	GAGAGAGAGAGAGAGAGAGAGGAA	PTHR31421:SF0 - PROTEIN BASIC PENTACYSTEINE1-RELATED
Eucgr.G02067	EgPHR12	1514	1537	-	1.19e-14	GAGAGAGAGAGAGAGAGAGAGAGG	PTHR31421:SF0 - PROTEIN BASIC PENTACYSTEINE1-RELATED
Eucgr.G02067	EgPHR12	1516	1539	-	2.61e-15	GAGAGAGAGAGAGAGAGAGAGAGA	PTHR31421:SF0 - PROTEIN BASIC PENTACYSTEINE1-RELATED
Eucgr.G02067	EgPHR12	1518	1541	-	1.66e-11	TCGAGAGAGAGAGAGAGAGAGAGA	PTHR31421:SF0 - PROTEIN BASIC PENTACYSTEINE1-RELATED
Eucgr.G02067	EgPHR12	1520	1543	-	8.73e-09	GGTCGAGAGAGAGAGAGAGAGAGA	PTHR31421:SF0 - PROTEIN BASIC PENTACYSTEINE1-RELATED
Eucgr.G02067	EgPHR12	1522	1545	-	9.76e-07	TGGGTCGAGAGAGAGAGAGAGAGA	PTHR31421:SF0 - PROTEIN BASIC PENTACYSTEINE1-RELATED
Eucgr.G02067	EgPHR12	1524	1547	-	3.06e-06	TCTGGGTCGAGAGAGAGAGAGAGA	PTHR31421:SF0 - PROTEIN BASIC PENTACYSTEINE1-RELATED
Eucgr.G02067	EgPHR12	795	818	-	1.24e-07	GAGAGAGAGAGAGAGATTGCTGTA	PTHR31421:SF0 - PROTEIN BASIC PENTACYSTEINE1-RELATED
Eucgr.G02067	EgPHR12	797	820	-	1.18e-08	GAGAGAGAGAGAGAGAGATTGCTG	PTHR31421:SF0 - PROTEIN BASIC PENTACYSTEINE1-RELATED
Eucgr.G02067	EgPHR12	799	822	-	1.21e-09	GTGAGAGAGAGAGAGAGAGATTGC	PTHR31421:SF0 - PROTEIN BASIC PENTACYSTEINE1-RELATED
Eucgr.G02067	EgPHR12	801	824	-	4.67e-09	CTGTGAGAGAGAGAGAGAGAGATT	PTHR31421:SF0 - PROTEIN BASIC PENTACYSTEINE1-RELATED
Eucgr.G02067	EgPHR12	803	826	-	1.1e-06	CTCTGTGAGAGAGAGAGAGAGAGA	PTHR31421:SF0 - PROTEIN BASIC PENTACYSTEINE1-RELATED
Eucgr.G02067	EgPHR5	584	607	-	7.12e-06	TAAAGAGAGAGAAATAATGTCAGA	PTHR31421:SF0 - PROTEIN BASIC PENTACYSTEINE1-RELATED
Eucgr.G02067	EgPHR5	586	609	-	5.28e-06	GTTAAAGAGAGAGAAATAATGTCA	PTHR31421:SF0 - PROTEIN BASIC PENTACYSTEINE1-RELATED
Eucgr.G02067	EgPHR5	588	611	-	6.66e-06	AAGTTAAAGAGAGAGAAATAATGT	PTHR31421:SF0 - PROTEIN BASIC PENTACYSTEINE1-RELATED
Eucgr.G02067	EgPHR2	488	511	-	6.7e-06	GAAAGAAGGACAGAGAGAAGAGAA	PTHR31421:SF0 - PROTEIN BASIC PENTACYSTEINE1-RELATED
Eucgr.G02067	EgPHR2	490	513	-	1.31e-06	GAGAAAGAAGGACAGAGAGAAGAG	PTHR31421:SF0 - PROTEIN BASIC PENTACYSTEINE1-RELATED
Eucgr.G02067	EgPHR2	494	517	-	1.71e-08	AACAGAGAAAGAAGGACAGAGAGA	PTHR31421:SF0 - PROTEIN BASIC PENTACYSTEINE1-RELATED
Eucgr.G02067	EgPHR2	496	519	-	1.6e-06	AAAACAGAGAAAGAAGGACAGAGA	PTHR31421:SF0 - PROTEIN BASIC PENTACYSTEINE1-RELATED
Eucgr.G02067	EgPHR2	498	521	-	4.03e-06	CAAAAACAGAGAAAGAAGGACAGA	PTHR31421:SF0 - PROTEIN BASIC PENTACYSTEINE1-RELATED
Eucgr.G02067	EgPHR2	502	525	-	2.25e-06	AAGACAAAAACAGAGAAAGAAGGA	PTHR31421:SF0 - PROTEIN BASIC PENTACYSTEINE1-RELATED
Eucgr.G02067	EgPHR2	504	527	-	8.33e-06	AAAAGACAAAAACAGAGAAAGAAG	PTHR31421:SF0 - PROTEIN BASIC PENTACYSTEINE1-RELATED
Eucgr.G02067	EgPHR2	994	1017	-	6.07e-06	AGGAGAGGAAAAAGAAGAAGAAGA	PTHR31421:SF0 - PROTEIN BASIC PENTACYSTEINE1-RELATED
Eucgr.G02067	EgPHR8	1771	1794	+	4e-06	aaaaaaaaaagaagaagaaaaaga	PTHR31421:SF0 - PROTEIN BASIC PENTACYSTEINE1-RELATED
Eucgr.G02067	EgPHR8	1777	1800	+	1.38e-06	aaaagaagaagaaaaagaaaaaga	PTHR31421:SF0 - PROTEIN BASIC PENTACYSTEINE1-RELATED
Eucgr.G02067	EgPHR8	1779	1802	+	2.52e-06	aagaagaagaaaaagaaaaagaag	PTHR31421:SF0 - PROTEIN BASIC PENTACYSTEINE1-RELATED
Eucgr.G02067	EgPHR8	1937	1960	-	6.38e-06	GGGAAAGAGAGAAGGAATAGGGTG	PTHR31421:SF0 - PROTEIN BASIC PENTACYSTEINE1-RELATED
Eucgr.G02067	EgPHR8	1939	1962	-	3.06e-06	GGGGGAAAGAGAGAAGGAATAGGG	PTHR31421:SF0 - PROTEIN BASIC PENTACYSTEINE1-RELATED
Eucgr.G02067	EgPHR8	391	414	+	6.74e-06	gtcgtggtacgagagagagagaga	PTHR31421:SF0 - PROTEIN BASIC PENTACYSTEINE1-RELATED
Eucgr.G02067	EgPHR8	395	418	+	4.57e-07	tggtacgagagagagagagagaga	PTHR31421:SF0 - PROTEIN BASIC PENTACYSTEINE1-RELATED
Eucgr.G02067	EgPHR8	397	420	+	3.57e-08	gtacgagagagagagagagagaga	PTHR31421:SF0 - PROTEIN BASIC PENTACYSTEINE1-RELATED
Eucgr.G02067	EgPHR8	399	422	+	3.35e-12	acgagagagagagagagagagaga	PTHR31421:SF0 - PROTEIN BASIC PENTACYSTEINE1-RELATED
Eucgr.G02067	EgPHR8	401	424	+	2.61e-15	gagagagagagagagagagagaga	PTHR31421:SF0 - PROTEIN BASIC PENTACYSTEINE1-RELATED
Eucgr.G02067	EgPHR8	403	426	+	3.65e-14	gagagagagagagagagagagagt	PTHR31421:SF0 - PROTEIN BASIC PENTACYSTEINE1-RELATED
Eucgr.G02067	EgPHR8	405	428	+	6.92e-12	gagagagagagagagagagagttg	PTHR31421:SF0 - PROTEIN BASIC PENTACYSTEINE1-RELATED
Eucgr.G02067	EgPHR8	407	430	+	5.63e-09	gagagagagagagagagagttgtg	PTHR31421:SF0 - PROTEIN BASIC PENTACYSTEINE1-RELATED
Eucgr.G02067	EgPHR8	409	432	+	1.71e-07	gagagagagagagagagttgtgca	PTHR31421:SF0 - PROTEIN BASIC PENTACYSTEINE1-RELATED
Eucgr.G02067	EgPHR7	1438	1461	+	2.32e-07	caagcacagagagagagagggaga	PTHR31421:SF0 - PROTEIN BASIC PENTACYSTEINE1-RELATED
Eucgr.G02067	EgPHR7	1440	1463	+	1.06e-08	agcacagagagagagagggagaga	PTHR31421:SF0 - PROTEIN BASIC PENTACYSTEINE1-RELATED
Eucgr.G02067	EgPHR7	1442	1465	+	1.78e-10	cacagagagagagagggagagagg	PTHR31421:SF0 - PROTEIN BASIC PENTACYSTEINE1-RELATED
Eucgr.G02067	EgPHR7	1444	1467	+	4.84e-10	cagagagagagagggagagaggtg	PTHR31421:SF0 - PROTEIN BASIC PENTACYSTEINE1-RELATED
Eucgr.G02067	EgPHR7	1446	1469	+	1.19e-08	gagagagagagggagagaggtggg	PTHR31421:SF0 - PROTEIN BASIC PENTACYSTEINE1-RELATED
Eucgr.G02067	EgPHR7	1448	1471	+	2.85e-07	gagagagagggagagaggtgggaa	PTHR31421:SF0 - PROTEIN BASIC PENTACYSTEINE1-RELATED
Eucgr.G02067	EgPHR7	1450	1473	+	6.07e-08	gagagagggagagaggtgggaaaa	PTHR31421:SF0 - PROTEIN BASIC PENTACYSTEINE1-RELATED
Eucgr.G02067	EgPHR7	1452	1475	+	2.65e-07	gagagggagagaggtgggaaaaca	PTHR31421:SF0 - PROTEIN BASIC PENTACYSTEINE1-RELATED
Eucgr.G02067	EgPHR7	1454	1477	+	5.97e-06	gagggagagaggtgggaaaacagc	PTHR31421:SF0 - PROTEIN BASIC PENTACYSTEINE1-RELATED
Eucgr.G02067	EgPHR7	1631	1654	+	3.47e-06	aagaaagaaagcaagaaaagaaaa	PTHR31421:SF0 - PROTEIN BASIC PENTACYSTEINE1-RELATED
Eucgr.G02067	EgPHR7	1635	1658	+	6.38e-06	aagaaagcaagaaaagaaaagaaa	PTHR31421:SF0 - PROTEIN BASIC PENTACYSTEINE1-RELATED
Eucgr.G02067	EgPHR7	168	191	-	2.85e-06	GGGAGAGGGAGAGAGGAATCAAAC	PTHR31421:SF0 - PROTEIN BASIC PENTACYSTEINE1-RELATED
Eucgr.G02067	EgPHR7	1686	1709	+	3.83e-07	gattgagagagatgggaaaagaaa	PTHR31421:SF0 - PROTEIN BASIC PENTACYSTEINE1-RELATED
Eucgr.G02067	EgPHR7	170	193	-	2.61e-06	GAGGGAGAGGGAGAGAGGAATCAA	PTHR31421:SF0 - PROTEIN BASIC PENTACYSTEINE1-RELATED
Eucgr.G02067	EgPHR7	172	195	-	1.33e-07	GGGAGGGAGAGGGAGAGAGGAATC	PTHR31421:SF0 - PROTEIN BASIC PENTACYSTEINE1-RELATED
Eucgr.G02067	EgPHR7	174	197	-	4.38e-10	GAGGGAGGGAGAGGGAGAGAGGAA	PTHR31421:SF0 - PROTEIN BASIC PENTACYSTEINE1-RELATED
Eucgr.G02067	EgPHR7	176	199	-	2.92e-09	GGGAGGGAGGGAGAGGGAGAGAGG	PTHR31421:SF0 - PROTEIN BASIC PENTACYSTEINE1-RELATED
Eucgr.G02067	EgPHR7	178	201	-	6.25e-08	AGGGGAGGGAGGGAGAGGGAGAGA	PTHR31421:SF0 - PROTEIN BASIC PENTACYSTEINE1-RELATED
Eucgr.G02067	EgPHR7	180	203	-	9.14e-06	CCAGGGGAGGGAGGGAGAGGGAGA	PTHR31421:SF0 - PROTEIN BASIC PENTACYSTEINE1-RELATED
Eucgr.G02067	EgPHR7	1951	1974	-	5.16e-07	GAGTGAGAGACAGAGGATGGGTGA	PTHR31421:SF0 - PROTEIN BASIC PENTACYSTEINE1-RELATED
Eucgr.G02067	EgPHR7	634	657	+	1.59e-07	aagaaagaaaaaggaaaaaagaga	PTHR31421:SF0 - PROTEIN BASIC PENTACYSTEINE1-RELATED
Eucgr.G02067	EgPHR7	636	659	+	9e-07	gaaagaaaaaggaaaaaagagaga	PTHR31421:SF0 - PROTEIN BASIC PENTACYSTEINE1-RELATED
Eucgr.G02067	EgPHR7	638	661	+	2.45e-07	aagaaaaaggaaaaaagagagaga	PTHR31421:SF0 - PROTEIN BASIC PENTACYSTEINE1-RELATED
Eucgr.G02067	EgPHR7	640	663	+	2.48e-07	gaaaaaggaaaaaagagagagaca	PTHR31421:SF0 - PROTEIN BASIC PENTACYSTEINE1-RELATED
Eucgr.G02067	EgPHR7	642	665	+	3.11e-07	aaaaggaaaaaagagagagacaga	PTHR31421:SF0 - PROTEIN BASIC PENTACYSTEINE1-RELATED
Eucgr.G02067	EgPHR7	644	667	+	1.13e-06	aaggaaaaaagagagagacagatg	PTHR31421:SF0 - PROTEIN BASIC PENTACYSTEINE1-RELATED
Eucgr.G02067	EgPHR11	1751	1774	-	1.33e-06	GAGAGGGAGGAGAAGAGAGACAGG	PTHR31421:SF0 - PROTEIN BASIC PENTACYSTEINE1-RELATED
Eucgr.G02067	EgPHR11	1753	1776	-	2.16e-08	GAGAGAGGGAGGAGAAGAGAGACA	PTHR31421:SF0 - PROTEIN BASIC PENTACYSTEINE1-RELATED
Eucgr.G02067	EgPHR11	1755	1778	-	3.65e-09	GAGAGAGAGGGAGGAGAAGAGAGA	PTHR31421:SF0 - PROTEIN BASIC PENTACYSTEINE1-RELATED
Eucgr.G02067	EgPHR11	1757	1780	-	9.22e-09	GAGAGAGAGAGGGAGGAGAAGAGA	PTHR31421:SF0 - PROTEIN BASIC PENTACYSTEINE1-RELATED
Eucgr.G02067	EgPHR11	1759	1782	-	7.14e-10	GAGAGAGAGAGAGGGAGGAGAAGA	PTHR31421:SF0 - PROTEIN BASIC PENTACYSTEINE1-RELATED
Eucgr.G02067	EgPHR11	1761	1784	-	2.66e-10	GAGAGAGAGAGAGAGGGAGGAGAA	PTHR31421:SF0 - PROTEIN BASIC PENTACYSTEINE1-RELATED
Eucgr.G02067	EgPHR11	1763	1786	-	1.6e-10	GAGAGAGAGAGAGAGAGGGAGGAG	PTHR31421:SF0 - PROTEIN BASIC PENTACYSTEINE1-RELATED
Eucgr.G02067	EgPHR11	1765	1788	-	2.79e-12	AAGAGAGAGAGAGAGAGAGGGAGG	PTHR31421:SF0 - PROTEIN BASIC PENTACYSTEINE1-RELATED
Eucgr.G02067	EgPHR11	1767	1790	-	4.77e-11	GGAAGAGAGAGAGAGAGAGAGGGA	PTHR31421:SF0 - PROTEIN BASIC PENTACYSTEINE1-RELATED
Eucgr.G02067	EgPHR11	1769	1792	-	8.8e-11	GGGGAAGAGAGAGAGAGAGAGAGG	PTHR31421:SF0 - PROTEIN BASIC PENTACYSTEINE1-RELATED
Eucgr.G02067	EgPHR11	1771	1794	-	4.37e-09	ACGGGGAAGAGAGAGAGAGAGAGA	PTHR31421:SF0 - PROTEIN BASIC PENTACYSTEINE1-RELATED
Eucgr.G02067	EgPHR11	1773	1796	-	8.02e-06	ATACGGGGAAGAGAGAGAGAGAGA	PTHR31421:SF0 - PROTEIN BASIC PENTACYSTEINE1-RELATED
Eucgr.G02067	EgPHR11	1840	1863	-	1.37e-06	GAGAGAGAGAGAGAGAGTTCTTTT	PTHR31421:SF0 - PROTEIN BASIC PENTACYSTEINE1-RELATED
Eucgr.G02067	EgPHR11	1842	1865	-	1.58e-08	GAGAGAGAGAGAGAGAGAGTTCTT	PTHR31421:SF0 - PROTEIN BASIC PENTACYSTEINE1-RELATED
Eucgr.G02067	EgPHR11	1844	1867	-	9.06e-11	AAGAGAGAGAGAGAGAGAGAGTTC	PTHR31421:SF0 - PROTEIN BASIC PENTACYSTEINE1-RELATED
Eucgr.G02067	EgPHR11	1846	1869	-	1.31e-09	TGAAGAGAGAGAGAGAGAGAGAGT	PTHR31421:SF0 - PROTEIN BASIC PENTACYSTEINE1-RELATED
Eucgr.G02067	EgPHR11	1848	1871	-	3.87e-09	TGTGAAGAGAGAGAGAGAGAGAGA	PTHR31421:SF0 - PROTEIN BASIC PENTACYSTEINE1-RELATED
Eucgr.G02067	EgPHR11	1850	1873	-	5.29e-08	CATGTGAAGAGAGAGAGAGAGAGA	PTHR31421:SF0 - PROTEIN BASIC PENTACYSTEINE1-RELATED
Eucgr.G02067	EgPHR11	1852	1875	-	9.17e-07	AGCATGTGAAGAGAGAGAGAGAGA	PTHR31421:SF0 - PROTEIN BASIC PENTACYSTEINE1-RELATED
Eucgr.G02067	EgPHR11	1869	1892	-	2.51e-07	GAGAGAGAGAGAGAGCGAGCATGT	PTHR31421:SF0 - PROTEIN BASIC PENTACYSTEINE1-RELATED
Eucgr.G02067	EgPHR11	1871	1894	-	5.37e-08	GAGAGAGAGAGAGAGAGCGAGCAT	PTHR31421:SF0 - PROTEIN BASIC PENTACYSTEINE1-RELATED
Eucgr.G02067	EgPHR11	1873	1896	-	1.74e-11	AAGAGAGAGAGAGAGAGAGCGAGC	PTHR31421:SF0 - PROTEIN BASIC PENTACYSTEINE1-RELATED
Eucgr.G02067	EgPHR11	1875	1898	-	1.03e-11	GAAAGAGAGAGAGAGAGAGAGCGA	PTHR31421:SF0 - PROTEIN BASIC PENTACYSTEINE1-RELATED
Eucgr.G02067	EgPHR11	1877	1900	-	6.42e-13	GAGAAAGAGAGAGAGAGAGAGAGC	PTHR31421:SF0 - PROTEIN BASIC PENTACYSTEINE1-RELATED
Eucgr.G02067	EgPHR11	1879	1902	-	5.73e-14	GAGAGAAAGAGAGAGAGAGAGAGA	PTHR31421:SF0 - PROTEIN BASIC PENTACYSTEINE1-RELATED
Eucgr.G02067	EgPHR11	1881	1904	-	6.45e-14	GAGAGAGAAAGAGAGAGAGAGAGA	PTHR31421:SF0 - PROTEIN BASIC PENTACYSTEINE1-RELATED
Eucgr.G02067	EgPHR11	1883	1906	-	4.62e-12	TAGAGAGAGAAAGAGAGAGAGAGA	PTHR31421:SF0 - PROTEIN BASIC PENTACYSTEINE1-RELATED
Eucgr.G02067	EgPHR11	1885	1908	-	2.55e-11	GTTAGAGAGAGAAAGAGAGAGAGA	PTHR31421:SF0 - PROTEIN BASIC PENTACYSTEINE1-RELATED
Eucgr.G02067	EgPHR11	1887	1910	-	3.07e-09	GCGTTAGAGAGAGAAAGAGAGAGA	PTHR31421:SF0 - PROTEIN BASIC PENTACYSTEINE1-RELATED
Eucgr.G02067	EgPHR11	1891	1914	-	9.85e-06	GAATGCGTTAGAGAGAGAAAGAGA	PTHR31421:SF0 - PROTEIN BASIC PENTACYSTEINE1-RELATED
Eucgr.G02067	EgPHR11	624	647	-	5.26e-07	GGGAGAGAGACAGGGAGAAGATGT	PTHR31421:SF0 - PROTEIN BASIC PENTACYSTEINE1-RELATED
Eucgr.G02067	EgPHR11	626	649	-	2.99e-07	GGGGGAGAGAGACAGGGAGAAGAT	PTHR31421:SF0 - PROTEIN BASIC PENTACYSTEINE1-RELATED
Eucgr.G02067	EgPHR11	628	651	-	5.05e-06	AAGGGGGAGAGAGACAGGGAGAAG	PTHR31421:SF0 - PROTEIN BASIC PENTACYSTEINE1-RELATED
Eucgr.G02067	EgPHR11	630	653	-	4.87e-07	ACAAGGGGGAGAGAGACAGGGAGA	PTHR31421:SF0 - PROTEIN BASIC PENTACYSTEINE1-RELATED
Eucgr.G02067	EgPHR11	636	659	-	9.19e-06	GAAAAAACAAGGGGGAGAGAGACA	PTHR31421:SF0 - PROTEIN BASIC PENTACYSTEINE1-RELATED
Eucgr.G02067	EgPHR11	638	661	-	3.57e-07	AAGAAAAAACAAGGGGGAGAGAGA	PTHR31421:SF0 - PROTEIN BASIC PENTACYSTEINE1-RELATED
Eucgr.G02067	EgPHR10	125	148	-	2.42e-06	GAGAGAGAGAGAGAGAAGCCAGTG	PTHR31421:SF0 - PROTEIN BASIC PENTACYSTEINE1-RELATED
Eucgr.G02067	EgPHR10	127	150	-	8.39e-09	GAGAGAGAGAGAGAGAGAAGCCAG	PTHR31421:SF0 - PROTEIN BASIC PENTACYSTEINE1-RELATED
Eucgr.G02067	EgPHR10	129	152	-	6.2e-10	AAGAGAGAGAGAGAGAGAGAAGCC	PTHR31421:SF0 - PROTEIN BASIC PENTACYSTEINE1-RELATED
Eucgr.G02067	EgPHR10	131	154	-	4.15e-10	GGAAGAGAGAGAGAGAGAGAGAAG	PTHR31421:SF0 - PROTEIN BASIC PENTACYSTEINE1-RELATED
Eucgr.G02067	EgPHR10	133	156	-	7.32e-12	AAGGAAGAGAGAGAGAGAGAGAGA	PTHR31421:SF0 - PROTEIN BASIC PENTACYSTEINE1-RELATED
Eucgr.G02067	EgPHR10	135	158	-	3.68e-10	AAAAGGAAGAGAGAGAGAGAGAGA	PTHR31421:SF0 - PROTEIN BASIC PENTACYSTEINE1-RELATED
Eucgr.G02067	EgPHR10	137	160	-	3.45e-09	GGAAAAGGAAGAGAGAGAGAGAGA	PTHR31421:SF0 - PROTEIN BASIC PENTACYSTEINE1-RELATED
Eucgr.G02067	EgPHR10	139	162	-	1.69e-07	CAGGAAAAGGAAGAGAGAGAGAGA	PTHR31421:SF0 - PROTEIN BASIC PENTACYSTEINE1-RELATED
Eucgr.G02067	EgPHR10	141	164	-	2.7e-07	AACAGGAAAAGGAAGAGAGAGAGA	PTHR31421:SF0 - PROTEIN BASIC PENTACYSTEINE1-RELATED
Eucgr.G02067	EgPHR10	143	166	-	1.13e-06	AAAACAGGAAAAGGAAGAGAGAGA	PTHR31421:SF0 - PROTEIN BASIC PENTACYSTEINE1-RELATED
Eucgr.G02067	EgPHR10	145	168	-	4.91e-06	GAAAAACAGGAAAAGGAAGAGAGA	PTHR31421:SF0 - PROTEIN BASIC PENTACYSTEINE1-RELATED
Eucgr.G02067	EgPHR6	151	174	+	1.52e-06	acggcagagagatagggatagaga	PTHR31421:SF0 - PROTEIN BASIC PENTACYSTEINE1-RELATED
Eucgr.G02067	EgPHR6	153	176	+	3.07e-08	ggcagagagatagggatagagaga	PTHR31421:SF0 - PROTEIN BASIC PENTACYSTEINE1-RELATED
Eucgr.G02067	EgPHR6	155	178	+	6.66e-09	cagagagatagggatagagagaga	PTHR31421:SF0 - PROTEIN BASIC PENTACYSTEINE1-RELATED
Eucgr.G02067	EgPHR6	157	180	+	8.75e-10	gagagatagggatagagagagaga	PTHR31421:SF0 - PROTEIN BASIC PENTACYSTEINE1-RELATED
Eucgr.G02067	EgPHR6	159	182	+	4.92e-10	gagatagggatagagagagagaga	PTHR31421:SF0 - PROTEIN BASIC PENTACYSTEINE1-RELATED
Eucgr.G02067	EgPHR6	161	184	+	4e-11	gatagggatagagagagagagaga	PTHR31421:SF0 - PROTEIN BASIC PENTACYSTEINE1-RELATED
Eucgr.G02067	EgPHR6	163	186	+	1.18e-10	tagggatagagagagagagagaga	PTHR31421:SF0 - PROTEIN BASIC PENTACYSTEINE1-RELATED
Eucgr.G02067	EgPHR6	165	188	+	2.75e-12	gggatagagagagagagagagaga	PTHR31421:SF0 - PROTEIN BASIC PENTACYSTEINE1-RELATED
Eucgr.G02067	EgPHR6	167	190	+	7.26e-14	gatagagagagagagagagagaga	PTHR31421:SF0 - PROTEIN BASIC PENTACYSTEINE1-RELATED
Eucgr.G02067	EgPHR6	169	192	+	1.12e-13	tagagagagagagagagagagaga	PTHR31421:SF0 - PROTEIN BASIC PENTACYSTEINE1-RELATED
Eucgr.G02067	EgPHR6	171	194	+	2.61e-15	gagagagagagagagagagagaga	PTHR31421:SF0 - PROTEIN BASIC PENTACYSTEINE1-RELATED
Eucgr.G02067	EgPHR6	173	196	+	2.61e-15	gagagagagagagagagagagaga	PTHR31421:SF0 - PROTEIN BASIC PENTACYSTEINE1-RELATED
Eucgr.G02067	EgPHR6	175	198	+	1.19e-14	gagagagagagagagagagagagg	PTHR31421:SF0 - PROTEIN BASIC PENTACYSTEINE1-RELATED
Eucgr.G02067	EgPHR6	177	200	+	1.93e-14	gagagagagagagagagagaggga	PTHR31421:SF0 - PROTEIN BASIC PENTACYSTEINE1-RELATED
Eucgr.G02067	EgPHR6	179	202	+	3.03e-14	gagagagagagagagagagggaga	PTHR31421:SF0 - PROTEIN BASIC PENTACYSTEINE1-RELATED
Eucgr.G02067	EgPHR6	181	204	+	1.69e-12	gagagagagagagagagggagagg	PTHR31421:SF0 - PROTEIN BASIC PENTACYSTEINE1-RELATED
Eucgr.G02067	EgPHR6	183	206	+	1.71e-13	gagagagagagagagggagaggga	PTHR31421:SF0 - PROTEIN BASIC PENTACYSTEINE1-RELATED
Eucgr.G02067	EgPHR6	185	208	+	3.18e-11	gagagagagagagggagagggaag	PTHR31421:SF0 - PROTEIN BASIC PENTACYSTEINE1-RELATED
Eucgr.G02067	EgPHR6	187	210	+	6e-09	gagagagagagggagagggaaggg	PTHR31421:SF0 - PROTEIN BASIC PENTACYSTEINE1-RELATED
Eucgr.G02067	EgPHR6	189	212	+	2.66e-09	gagagagagggagagggaagggga	PTHR31421:SF0 - PROTEIN BASIC PENTACYSTEINE1-RELATED
Eucgr.G02067	EgPHR6	191	214	+	1.18e-08	gagagagggagagggaaggggaca	PTHR31421:SF0 - PROTEIN BASIC PENTACYSTEINE1-RELATED
Eucgr.G02067	EgPHR6	193	216	+	1.17e-06	gagagggagagggaaggggacaag	PTHR31421:SF0 - PROTEIN BASIC PENTACYSTEINE1-RELATED
Eucgr.G02067	EgPHR6	195	218	+	8.47e-06	gagggagagggaaggggacaagta	PTHR31421:SF0 - PROTEIN BASIC PENTACYSTEINE1-RELATED
Eucgr.G02067	EgPHR6	367	390	-	2.99e-06	GGGAGGGAGAGCGGGAGGAGCCGA	PTHR31421:SF0 - PROTEIN BASIC PENTACYSTEINE1-RELATED
Eucgr.G02067	EgPHR6	373	396	-	1.74e-06	GGGAGAGGGAGGGAGAGCGGGAGG	PTHR31421:SF0 - PROTEIN BASIC PENTACYSTEINE1-RELATED
Eucgr.G02067	EgPHR6	375	398	-	1.04e-08	GAGGGAGAGGGAGGGAGAGCGGGA	PTHR31421:SF0 - PROTEIN BASIC PENTACYSTEINE1-RELATED
Eucgr.G02067	EgPHR6	377	400	-	3.31e-09	GAGAGGGAGAGGGAGGGAGAGCGG	PTHR31421:SF0 - PROTEIN BASIC PENTACYSTEINE1-RELATED
Eucgr.G02067	EgPHR6	379	402	-	1.21e-09	GGGAGAGGGAGAGGGAGGGAGAGC	PTHR31421:SF0 - PROTEIN BASIC PENTACYSTEINE1-RELATED
Eucgr.G02067	EgPHR6	381	404	-	9.23e-10	GAGGGAGAGGGAGAGGGAGGGAGA	PTHR31421:SF0 - PROTEIN BASIC PENTACYSTEINE1-RELATED
Eucgr.G02067	EgPHR6	383	406	-	9.52e-09	GGGAGGGAGAGGGAGAGGGAGGGA	PTHR31421:SF0 - PROTEIN BASIC PENTACYSTEINE1-RELATED
Eucgr.G02067	EgPHR6	385	408	-	2.51e-09	GGGGGAGGGAGAGGGAGAGGGAGG	PTHR31421:SF0 - PROTEIN BASIC PENTACYSTEINE1-RELATED
Eucgr.G02067	EgPHR6	387	410	-	4.75e-09	GAGGGGGAGGGAGAGGGAGAGGGA	PTHR31421:SF0 - PROTEIN BASIC PENTACYSTEINE1-RELATED
Eucgr.G02067	EgPHR6	389	412	-	6.3e-09	GAGAGGGGGAGGGAGAGGGAGAGG	PTHR31421:SF0 - PROTEIN BASIC PENTACYSTEINE1-RELATED
Eucgr.G02067	EgPHR6	391	414	-	3.04e-09	GGGAGAGGGGGAGGGAGAGGGAGA	PTHR31421:SF0 - PROTEIN BASIC PENTACYSTEINE1-RELATED
Eucgr.G02067	EgPHR6	393	416	-	2.51e-07	CAGGGAGAGGGGGAGGGAGAGGGA	PTHR31421:SF0 - PROTEIN BASIC PENTACYSTEINE1-RELATED
Eucgr.G02067	EgPHR6	395	418	-	5.61e-06	CCCAGGGAGAGGGGGAGGGAGAGG	PTHR31421:SF0 - PROTEIN BASIC PENTACYSTEINE1-RELATED
Eucgr.G02068	EgPHR2	1083	1093	-	9.88e-06	AATCGCATTTT
Eucgr.G02163	EgPHR3	1425	1444	+	2.82e-06	aggaaaaggaaaaaaaaaaa	PTHR31636:SF47 - DELLA PROTEIN RGL1-RELATED
Eucgr.G02163	EgPHR3	978	997	+	3.92e-06	ctgaagaagacaaagtggga	PTHR31636:SF47 - DELLA PROTEIN RGL1-RELATED
Eucgr.G02163	EgPHR1	1195	1214	-	2.11e-06	AAGAAAAGGAAAAAGGAGGA	PTHR31636:SF47 - DELLA PROTEIN RGL1-RELATED
Eucgr.G02163	EgPHR1	1203	1222	-	3.27e-06	AGGGAAAAAAGAAAAGGAAA	PTHR31636:SF47 - DELLA PROTEIN RGL1-RELATED
Eucgr.G02163	EgPHR1	1208	1227	-	4.58e-06	GAAAAAGGGAAAAAAGAAAA	PTHR31636:SF47 - DELLA PROTEIN RGL1-RELATED
Eucgr.G02163	EgPHR1	1962	1981	+	6.58e-06	aggggagagagagaaagaga	PTHR31636:SF47 - DELLA PROTEIN RGL1-RELATED
Eucgr.G02163	EgPHR1	1964	1983	+	3.93e-07	gggagagagagaaagagaga	PTHR31636:SF47 - DELLA PROTEIN RGL1-RELATED
Eucgr.G02163	EgPHR1	1966	1985	+	8.55e-06	gagagagagaaagagagagg	PTHR31636:SF47 - DELLA PROTEIN RGL1-RELATED
Eucgr.G02163	EgPHR1	1970	1989	+	4.32e-06	gagagaaagagagaggagct	PTHR31636:SF47 - DELLA PROTEIN RGL1-RELATED
Eucgr.G02163	EgPHR1	854	873	-	9.24e-06	GAGTAAAAGAGGAAAACGCA	PTHR31636:SF47 - DELLA PROTEIN RGL1-RELATED
Eucgr.G02163	EgPHR12	1099	1118	-	9.66e-06	GAGAGAGAGAGAGAGAAGCT	PTHR31636:SF47 - DELLA PROTEIN RGL1-RELATED
Eucgr.G02163	EgPHR12	1101	1120	-	9.34e-07	GAGAGAGAGAGAGAGAGAAG	PTHR31636:SF47 - DELLA PROTEIN RGL1-RELATED
Eucgr.G02163	EgPHR12	1103	1122	-	5.22e-07	GAGAGAGAGAGAGAGAGAGA	PTHR31636:SF47 - DELLA PROTEIN RGL1-RELATED
Eucgr.G02163	EgPHR12	1105	1124	-	5.22e-07	GAGAGAGAGAGAGAGAGAGA	PTHR31636:SF47 - DELLA PROTEIN RGL1-RELATED
Eucgr.G02163	EgPHR12	1107	1126	-	6.96e-07	AAGAGAGAGAGAGAGAGAGA	PTHR31636:SF47 - DELLA PROTEIN RGL1-RELATED
Eucgr.G02163	EgPHR12	1215	1234	-	9.66e-06	GAGAGAGAGAGAGAGAAGCT	PTHR31636:SF47 - DELLA PROTEIN RGL1-RELATED
Eucgr.G02163	EgPHR12	1217	1236	-	9.34e-07	GAGAGAGAGAGAGAGAGAAG	PTHR31636:SF47 - DELLA PROTEIN RGL1-RELATED
Eucgr.G02163	EgPHR12	1219	1238	-	5.22e-07	GAGAGAGAGAGAGAGAGAGA	PTHR31636:SF47 - DELLA PROTEIN RGL1-RELATED
Eucgr.G02163	EgPHR12	1221	1240	-	5.22e-07	GAGAGAGAGAGAGAGAGAGA	PTHR31636:SF47 - DELLA PROTEIN RGL1-RELATED
Eucgr.G02163	EgPHR12	1223	1242	-	5.22e-07	GAGAGAGAGAGAGAGAGAGA	PTHR31636:SF47 - DELLA PROTEIN RGL1-RELATED
Eucgr.G02163	EgPHR12	1225	1244	-	5.22e-07	GAGAGAGAGAGAGAGAGAGA	PTHR31636:SF47 - DELLA PROTEIN RGL1-RELATED
Eucgr.G02163	EgPHR12	1227	1246	-	6.96e-07	AAGAGAGAGAGAGAGAGAGA	PTHR31636:SF47 - DELLA PROTEIN RGL1-RELATED
Eucgr.G02163	EgPHR12	1506	1525	-	4.98e-06	GAGAGAGAGAGGAAAAGCAA	PTHR31636:SF47 - DELLA PROTEIN RGL1-RELATED
Eucgr.G02163	EgPHR12	1508	1527	-	9.55e-06	GAGAGAGAGAGAGGAAAAGC	PTHR31636:SF47 - DELLA PROTEIN RGL1-RELATED
Eucgr.G02163	EgPHR12	1510	1529	-	3.18e-07	GAGAGAGAGAGAGAGGAAAA	PTHR31636:SF47 - DELLA PROTEIN RGL1-RELATED
Eucgr.G02163	EgPHR12	1512	1531	-	1.56e-06	GAGAGAGAGAGAGAGAGGAA	PTHR31636:SF47 - DELLA PROTEIN RGL1-RELATED
Eucgr.G02163	EgPHR12	1514	1533	-	7.26e-07	GAGAGAGAGAGAGAGAGAGG	PTHR31636:SF47 - DELLA PROTEIN RGL1-RELATED
Eucgr.G02163	EgPHR12	1516	1535	-	5.22e-07	GAGAGAGAGAGAGAGAGAGA	PTHR31636:SF47 - DELLA PROTEIN RGL1-RELATED
Eucgr.G02163	EgPHR12	1518	1537	-	5.22e-07	GAGAGAGAGAGAGAGAGAGA	PTHR31636:SF47 - DELLA PROTEIN RGL1-RELATED
Eucgr.G02163	EgPHR12	1520	1539	-	5.22e-07	GAGAGAGAGAGAGAGAGAGA	PTHR31636:SF47 - DELLA PROTEIN RGL1-RELATED
Eucgr.G02163	EgPHR12	1727	1746	+	9.88e-06	gacaagcaaacaaaaaggaa	PTHR31636:SF47 - DELLA PROTEIN RGL1-RELATED
Eucgr.G02163	EgPHR2	47	66	-	8.08e-06	AAAAAAAAAACAGAAACGAT	PTHR31636:SF47 - DELLA PROTEIN RGL1-RELATED
Eucgr.G02163	EgPHR2	492	511	-	4.58e-06	GAAAGAAGGACAGAGAGAAG	PTHR31636:SF47 - DELLA PROTEIN RGL1-RELATED
Eucgr.G02163	EgPHR2	502	521	-	1.92e-06	CAAAAACAGAGAAAGAAGGA	PTHR31636:SF47 - DELLA PROTEIN RGL1-RELATED
Eucgr.G02163	EgPHR2	506	525	-	3.6e-06	AAGACAAAAACAGAGAAAGA	PTHR31636:SF47 - DELLA PROTEIN RGL1-RELATED
Eucgr.G02163	EgPHR2	53	72	-	6e-06	GAAAAAAAAAAAAAAACAGA	PTHR31636:SF47 - DELLA PROTEIN RGL1-RELATED
Eucgr.G02163	EgPHR2	55	74	-	5.87e-06	AAGAAAAAAAAAAAAAAACA	PTHR31636:SF47 - DELLA PROTEIN RGL1-RELATED
Eucgr.G02163	EgPHR8	1760	1779	+	9.45e-06	tgggaaaaaagaaaaaaaaa	PTHR31636:SF47 - DELLA PROTEIN RGL1-RELATED
Eucgr.G02163	EgPHR8	1762	1781	+	3.19e-06	ggaaaaaagaaaaaaaaaag	PTHR31636:SF47 - DELLA PROTEIN RGL1-RELATED
Eucgr.G02163	EgPHR8	1779	1798	+	7.47e-07	aagaagaagaaaaagaaaaa	PTHR31636:SF47 - DELLA PROTEIN RGL1-RELATED
Eucgr.G02163	EgPHR8	1785	1804	+	8.72e-07	aagaaaaagaaaaagaagag	PTHR31636:SF47 - DELLA PROTEIN RGL1-RELATED
Eucgr.G02163	EgPHR8	1943	1962	-	7.47e-06	GGGGGAAAGAGAGAAGGAAT	PTHR31636:SF47 - DELLA PROTEIN RGL1-RELATED
Eucgr.G02163	EgPHR8	401	420	+	5.22e-07	gagagagagagagagagaga	PTHR31636:SF47 - DELLA PROTEIN RGL1-RELATED
Eucgr.G02163	EgPHR8	403	422	+	5.22e-07	gagagagagagagagagaga	PTHR31636:SF47 - DELLA PROTEIN RGL1-RELATED
Eucgr.G02163	EgPHR8	405	424	+	5.22e-07	gagagagagagagagagaga	PTHR31636:SF47 - DELLA PROTEIN RGL1-RELATED
Eucgr.G02163	EgPHR8	407	426	+	1.65e-06	gagagagagagagagagagt	PTHR31636:SF47 - DELLA PROTEIN RGL1-RELATED
Eucgr.G02163	EgPHR7	1442	1461	+	1.85e-06	cacagagagagagagggaga	PTHR31636:SF47 - DELLA PROTEIN RGL1-RELATED
Eucgr.G02163	EgPHR7	1444	1463	+	8.17e-06	cagagagagagagggagaga	PTHR31636:SF47 - DELLA PROTEIN RGL1-RELATED
Eucgr.G02163	EgPHR7	1446	1465	+	9.88e-06	gagagagagagggagagagg	PTHR31636:SF47 - DELLA PROTEIN RGL1-RELATED
Eucgr.G02163	EgPHR7	1450	1469	+	8.36e-06	gagagagggagagaggtggg	PTHR31636:SF47 - DELLA PROTEIN RGL1-RELATED
Eucgr.G02163	EgPHR7	1635	1654	+	7.79e-07	aagaaagcaagaaaagaaaa	PTHR31636:SF47 - DELLA PROTEIN RGL1-RELATED
Eucgr.G02163	EgPHR7	1640	1659	+	3.97e-06	agcaagaaaagaaaagaaaa	PTHR31636:SF47 - DELLA PROTEIN RGL1-RELATED
Eucgr.G02163	EgPHR7	1955	1974	-	7.55e-06	GAGTGAGAGACAGAGGATGG	PTHR31636:SF47 - DELLA PROTEIN RGL1-RELATED
Eucgr.G02163	EgPHR7	646	665	+	1.73e-06	ggaaaaaagagagagacaga	PTHR31636:SF47 - DELLA PROTEIN RGL1-RELATED
Eucgr.G02163	EgPHR11	1765	1784	-	5.53e-07	GAGAGAGAGAGAGAGGGAGG	PTHR31636:SF47 - DELLA PROTEIN RGL1-RELATED
Eucgr.G02163	EgPHR11	1767	1786	-	1.23e-06	GAGAGAGAGAGAGAGAGGGA	PTHR31636:SF47 - DELLA PROTEIN RGL1-RELATED
Eucgr.G02163	EgPHR11	1769	1788	-	9.61e-07	AAGAGAGAGAGAGAGAGAGG	PTHR31636:SF47 - DELLA PROTEIN RGL1-RELATED
Eucgr.G02163	EgPHR11	1773	1792	-	4.27e-06	GGGGAAGAGAGAGAGAGAGA	PTHR31636:SF47 - DELLA PROTEIN RGL1-RELATED
Eucgr.G02163	EgPHR11	1846	1865	-	1.65e-06	GAGAGAGAGAGAGAGAGAGT	PTHR31636:SF47 - DELLA PROTEIN RGL1-RELATED
Eucgr.G02163	EgPHR11	1848	1867	-	6.96e-07	AAGAGAGAGAGAGAGAGAGA	PTHR31636:SF47 - DELLA PROTEIN RGL1-RELATED
Eucgr.G02163	EgPHR11	1873	1892	-	5.93e-06	GAGAGAGAGAGAGAGCGAGC	PTHR31636:SF47 - DELLA PROTEIN RGL1-RELATED
Eucgr.G02163	EgPHR11	1875	1894	-	2.89e-06	GAGAGAGAGAGAGAGAGCGA	PTHR31636:SF47 - DELLA PROTEIN RGL1-RELATED
Eucgr.G02163	EgPHR11	1877	1896	-	3.03e-06	AAGAGAGAGAGAGAGAGAGC	PTHR31636:SF47 - DELLA PROTEIN RGL1-RELATED
Eucgr.G02163	EgPHR11	1879	1898	-	3.11e-06	GAAAGAGAGAGAGAGAGAGA	PTHR31636:SF47 - DELLA PROTEIN RGL1-RELATED
Eucgr.G02163	EgPHR11	1881	1900	-	1.64e-07	GAGAAAGAGAGAGAGAGAGA	PTHR31636:SF47 - DELLA PROTEIN RGL1-RELATED
Eucgr.G02163	EgPHR11	1883	1902	-	2.41e-07	GAGAGAAAGAGAGAGAGAGA	PTHR31636:SF47 - DELLA PROTEIN RGL1-RELATED
Eucgr.G02163	EgPHR11	1885	1904	-	6.29e-06	GAGAGAGAAAGAGAGAGAGA	PTHR31636:SF47 - DELLA PROTEIN RGL1-RELATED
Eucgr.G02163	EgPHR11	648	667	-	3.92e-06	AACAAGAAGAAAAAACAAGG	PTHR31636:SF47 - DELLA PROTEIN RGL1-RELATED
Eucgr.G02163	EgPHR11	653	672	-	5.73e-06	GAGAAAACAAGAAGAAAAAA	PTHR31636:SF47 - DELLA PROTEIN RGL1-RELATED
Eucgr.G02163	EgPHR11	661	680	-	4.71e-07	TAAAAAAAGAGAAAACAAGA	PTHR31636:SF47 - DELLA PROTEIN RGL1-RELATED
Eucgr.G02163	EgPHR10	127	146	-	1.31e-06	GAGAGAGAGAGAGAAGCCAG	PTHR31636:SF47 - DELLA PROTEIN RGL1-RELATED
Eucgr.G02163	EgPHR10	131	150	-	9.34e-07	GAGAGAGAGAGAGAGAGAAG	PTHR31636:SF47 - DELLA PROTEIN RGL1-RELATED
Eucgr.G02163	EgPHR10	133	152	-	6.96e-07	AAGAGAGAGAGAGAGAGAGA	PTHR31636:SF47 - DELLA PROTEIN RGL1-RELATED
Eucgr.G02163	EgPHR10	137	156	-	1.46e-06	AAGGAAGAGAGAGAGAGAGA	PTHR31636:SF47 - DELLA PROTEIN RGL1-RELATED
Eucgr.G02163	EgPHR10	139	158	-	5.16e-06	AAAAGGAAGAGAGAGAGAGA	PTHR31636:SF47 - DELLA PROTEIN RGL1-RELATED
Eucgr.G02163	EgPHR10	302	321	+	7.3e-06	caaaaagaaagaaaaaagat	PTHR31636:SF47 - DELLA PROTEIN RGL1-RELATED
Eucgr.G02163	EgPHR10	839	858	-	3.27e-06	CAGAAAAAGACCAAATTCAA	PTHR31636:SF47 - DELLA PROTEIN RGL1-RELATED
Eucgr.G02163	EgPHR6	165	184	+	6.58e-06	gggatagagagagagagaga	PTHR31636:SF47 - DELLA PROTEIN RGL1-RELATED
Eucgr.G02163	EgPHR6	169	188	+	2.78e-06	tagagagagagagagagaga	PTHR31636:SF47 - DELLA PROTEIN RGL1-RELATED
Eucgr.G02163	EgPHR6	171	190	+	5.22e-07	gagagagagagagagagaga	PTHR31636:SF47 - DELLA PROTEIN RGL1-RELATED
Eucgr.G02163	EgPHR6	173	192	+	5.22e-07	gagagagagagagagagaga	PTHR31636:SF47 - DELLA PROTEIN RGL1-RELATED
Eucgr.G02163	EgPHR6	175	194	+	5.22e-07	gagagagagagagagagaga	PTHR31636:SF47 - DELLA PROTEIN RGL1-RELATED
Eucgr.G02163	EgPHR6	177	196	+	5.22e-07	gagagagagagagagagaga	PTHR31636:SF47 - DELLA PROTEIN RGL1-RELATED
Eucgr.G02163	EgPHR6	179	198	+	7.26e-07	gagagagagagagagagagg	PTHR31636:SF47 - DELLA PROTEIN RGL1-RELATED
Eucgr.G02163	EgPHR6	181	200	+	1.23e-06	gagagagagagagagaggga	PTHR31636:SF47 - DELLA PROTEIN RGL1-RELATED
Eucgr.G02163	EgPHR6	183	202	+	3.93e-07	gagagagagagagagggaga	PTHR31636:SF47 - DELLA PROTEIN RGL1-RELATED
Eucgr.G02163	EgPHR6	185	204	+	9.77e-06	gagagagagagagggagagg	PTHR31636:SF47 - DELLA PROTEIN RGL1-RELATED
Eucgr.G02163	EgPHR6	599	618	-	6.51e-06	CAGAAAAAGAAGGAAGAAAA	PTHR31636:SF47 - DELLA PROTEIN RGL1-RELATED
Eucgr.G02163	EgPHR6	750	769	-	8.94e-06	AGGAAAAAAAAAAAAAGAAA	PTHR31636:SF47 - DELLA PROTEIN RGL1-RELATED
Eucgr.G02326	EgPHR2	257	271	-	6.27e-07	CCGCCGCCGTCGCCT
Eucgr.G02326	EgPHR2	260	274	-	9.75e-08	CAACCGCCGCCGTCG
Eucgr.G02326	EgPHR2	263	277	-	3.51e-06	CACCAACCGCCGCCG
Eucgr.G02326	EgPHR2	273	287	-	5.31e-08	CCGCCGCCGCCACCA
Eucgr.G02326	EgPHR2	276	290	-	1.3e-08	CAACCGCCGCCGCCA
Eucgr.G02326	EgPHR2	279	293	-	5.66e-06	CGCCAACCGCCGCCG
Eucgr.G02326	EgPHR2	289	303	-	9.53e-11	CCGCCGCCGCCGCCA
Eucgr.G02326	EgPHR2	292	306	-	1.64e-10	CCGCCGCCGCCGCCG
Eucgr.G02326	EgPHR2	295	309	-	1.64e-10	CCGCCGCCGCCGCCG
Eucgr.G02326	EgPHR2	298	312	-	3.2e-08	CGACCGCCGCCGCCG
Eucgr.G02326	EgPHR8	734	748	+	6.04e-06	ccaccaccaccgttg
Eucgr.G02326	EgPHR6	64	78	+	8.69e-06	ccccctccgtcgccc
Eucgr.G02326	EgPHR6	663	677	-	5.57e-06	CCGCCGCCGCCAGCA
Eucgr.G02326	EgPHR6	666	680	-	9.53e-11	CCGCCGCCGCCGCCA
Eucgr.G02326	EgPHR6	669	683	-	1.64e-10	CCGCCGCCGCCGCCG
Eucgr.G02326	EgPHR6	672	686	-	9.32e-09	ACGCCGCCGCCGCCG
Eucgr.G02326	EgPHR6	675	689	-	2e-07	CAGACGCCGCCGCCG
Eucgr.G02343	EgPHR10	1727	1739	-	9.08e-06	GAACCAAAGATAC
Eucgr.G02486	EgPHR1	1089	1099	+	7.37e-06	tcacgcaacct
Eucgr.G02492	EgPHR11	836	848	-	7.86e-07	TTATAAACCGTTA	PTHR10641:SF473 - MYB TRANSCRIPTION FACTOR
Eucgr.G02492	EgPHR10	1341	1353	-	9.79e-06	ATTCATACCGTTA	PTHR10641:SF473 - MYB TRANSCRIPTION FACTOR
Eucgr.G02740	EgPHR9	1395	1414	-	9.61e-06	ATAGCTTTCTCAACAAGCAA
Eucgr.G03094	EgPHR1	1108	1128	-	3.41e-08	GCTGGTGGTAGTGGTGGTGGG	PTHR31241:SF2 - DEHYDRATION-RESPONSIVE ELEMENT-BINDING PROTEIN 2A-RELATED
Eucgr.G03094	EgPHR1	1111	1131	-	8.52e-07	GTGGCTGGTGGTAGTGGTGGT	PTHR31241:SF2 - DEHYDRATION-RESPONSIVE ELEMENT-BINDING PROTEIN 2A-RELATED
Eucgr.G03094	EgPHR1	1124	1144	-	9.08e-07	TGTGGTGGGGGAGGTGGCTGG	PTHR31241:SF2 - DEHYDRATION-RESPONSIVE ELEMENT-BINDING PROTEIN 2A-RELATED
Eucgr.G03094	EgPHR1	1127	1147	-	3.08e-07	GGTTGTGGTGGGGGAGGTGGC	PTHR31241:SF2 - DEHYDRATION-RESPONSIVE ELEMENT-BINDING PROTEIN 2A-RELATED
Eucgr.G03094	EgPHR1	1136	1156	-	5.19e-08	GGAGCTGGTGGTTGTGGTGGG	PTHR31241:SF2 - DEHYDRATION-RESPONSIVE ELEMENT-BINDING PROTEIN 2A-RELATED
Eucgr.G03094	EgPHR1	1142	1162	-	1.89e-06	GCAGCTGGAGCTGGTGGTTGT	PTHR31241:SF2 - DEHYDRATION-RESPONSIVE ELEMENT-BINDING PROTEIN 2A-RELATED
Eucgr.G03094	EgPHR12	1904	1924	+	9.48e-06	ggttgattagctggtggtggg	PTHR31241:SF2 - DEHYDRATION-RESPONSIVE ELEMENT-BINDING PROTEIN 2A-RELATED
Eucgr.G03094	EgPHR2	225	245	+	3.11e-06	cgtgaaggaggaggaggagga	PTHR31241:SF2 - DEHYDRATION-RESPONSIVE ELEMENT-BINDING PROTEIN 2A-RELATED
Eucgr.G03094	EgPHR2	228	248	+	3.14e-06	gaaggaggaggaggaggagca	PTHR31241:SF2 - DEHYDRATION-RESPONSIVE ELEMENT-BINDING PROTEIN 2A-RELATED
Eucgr.G03094	EgPHR2	249	269	+	7.07e-08	cgaggaggaggcgacggcggc	PTHR31241:SF2 - DEHYDRATION-RESPONSIVE ELEMENT-BINDING PROTEIN 2A-RELATED
Eucgr.G03094	EgPHR2	252	272	+	4.94e-10	ggaggaggcgacggcggcggt	PTHR31241:SF2 - DEHYDRATION-RESPONSIVE ELEMENT-BINDING PROTEIN 2A-RELATED
Eucgr.G03094	EgPHR2	255	275	+	4.23e-09	ggaggcgacggcggcggttgg	PTHR31241:SF2 - DEHYDRATION-RESPONSIVE ELEMENT-BINDING PROTEIN 2A-RELATED
Eucgr.G03094	EgPHR2	265	285	+	7.96e-06	gcggcggttggtggcggcggc	PTHR31241:SF2 - DEHYDRATION-RESPONSIVE ELEMENT-BINDING PROTEIN 2A-RELATED
Eucgr.G03094	EgPHR2	268	288	+	1.57e-07	gcggttggtggcggcggcggt	PTHR31241:SF2 - DEHYDRATION-RESPONSIVE ELEMENT-BINDING PROTEIN 2A-RELATED
Eucgr.G03094	EgPHR2	271	291	+	2.44e-08	gttggtggcggcggcggttgg	PTHR31241:SF2 - DEHYDRATION-RESPONSIVE ELEMENT-BINDING PROTEIN 2A-RELATED
Eucgr.G03094	EgPHR2	281	301	+	6.88e-06	gcggcggttggcggcggcggc	PTHR31241:SF2 - DEHYDRATION-RESPONSIVE ELEMENT-BINDING PROTEIN 2A-RELATED
Eucgr.G03094	EgPHR2	284	304	+	1.52e-07	gcggttggcggcggcggcggc	PTHR31241:SF2 - DEHYDRATION-RESPONSIVE ELEMENT-BINDING PROTEIN 2A-RELATED
Eucgr.G03094	EgPHR2	287	307	+	8.82e-10	gttggcggcggcggcggcggc	PTHR31241:SF2 - DEHYDRATION-RESPONSIVE ELEMENT-BINDING PROTEIN 2A-RELATED
Eucgr.G03094	EgPHR2	290	310	+	8.66e-13	ggcggcggcggcggcggcggt	PTHR31241:SF2 - DEHYDRATION-RESPONSIVE ELEMENT-BINDING PROTEIN 2A-RELATED
Eucgr.G03094	EgPHR2	293	313	+	2.04e-09	ggcggcggcggcggcggtcgg	PTHR31241:SF2 - DEHYDRATION-RESPONSIVE ELEMENT-BINDING PROTEIN 2A-RELATED
Eucgr.G03094	EgPHR8	712	732	-	1.29e-10	GGTGGTGGTGGTGGTGGTGGG	PTHR31241:SF2 - DEHYDRATION-RESPONSIVE ELEMENT-BINDING PROTEIN 2A-RELATED
Eucgr.G03094	EgPHR8	715	735	-	4.12e-11	GGTGGTGGTGGTGGTGGTGGT	PTHR31241:SF2 - DEHYDRATION-RESPONSIVE ELEMENT-BINDING PROTEIN 2A-RELATED
Eucgr.G03094	EgPHR8	718	738	-	4.12e-11	GGTGGTGGTGGTGGTGGTGGT	PTHR31241:SF2 - DEHYDRATION-RESPONSIVE ELEMENT-BINDING PROTEIN 2A-RELATED
Eucgr.G03094	EgPHR8	721	741	-	4.12e-11	GGTGGTGGTGGTGGTGGTGGT	PTHR31241:SF2 - DEHYDRATION-RESPONSIVE ELEMENT-BINDING PROTEIN 2A-RELATED
Eucgr.G03094	EgPHR8	724	744	-	4.12e-11	GGTGGTGGTGGTGGTGGTGGT	PTHR31241:SF2 - DEHYDRATION-RESPONSIVE ELEMENT-BINDING PROTEIN 2A-RELATED
Eucgr.G03094	EgPHR8	727	747	-	2.31e-09	AACGGTGGTGGTGGTGGTGGT	PTHR31241:SF2 - DEHYDRATION-RESPONSIVE ELEMENT-BINDING PROTEIN 2A-RELATED
Eucgr.G03094	EgPHR8	730	750	-	3.3e-07	TCCAACGGTGGTGGTGGTGGT	PTHR31241:SF2 - DEHYDRATION-RESPONSIVE ELEMENT-BINDING PROTEIN 2A-RELATED
Eucgr.G03094	EgPHR6	655	675	+	1.29e-06	gctgctgctgctggcggcggc	PTHR31241:SF2 - DEHYDRATION-RESPONSIVE ELEMENT-BINDING PROTEIN 2A-RELATED
Eucgr.G03094	EgPHR6	658	678	+	1.72e-07	gctgctgctggcggcggcggc	PTHR31241:SF2 - DEHYDRATION-RESPONSIVE ELEMENT-BINDING PROTEIN 2A-RELATED
Eucgr.G03094	EgPHR6	661	681	+	1.41e-08	gctgctggcggcggcggcggc	PTHR31241:SF2 - DEHYDRATION-RESPONSIVE ELEMENT-BINDING PROTEIN 2A-RELATED
Eucgr.G03094	EgPHR6	664	684	+	9.93e-10	gctggcggcggcggcggcggc	PTHR31241:SF2 - DEHYDRATION-RESPONSIVE ELEMENT-BINDING PROTEIN 2A-RELATED
Eucgr.G03094	EgPHR6	667	687	+	1.26e-08	ggcggcggcggcggcggcgtc	PTHR31241:SF2 - DEHYDRATION-RESPONSIVE ELEMENT-BINDING PROTEIN 2A-RELATED
Eucgr.G03094	EgPHR6	670	690	+	5.61e-08	ggcggcggcggcggcgtctga	PTHR31241:SF2 - DEHYDRATION-RESPONSIVE ELEMENT-BINDING PROTEIN 2A-RELATED
Eucgr.G03135	EgPHR10	1631	1641	-	2.21e-07	GCCAGCTGGCA
Eucgr.G03135	EgPHR10	1632	1642	+	2.21e-07	gccagctggca
Eucgr.G03217	EgPHR7	1011	1025	-	8.21e-06	GGTGACGTCGGCAGA
Eucgr.G03284	EgPHR11	471	489	+	9.6e-06	ttttctttttttgggcaat	PTHR11945//PTHR11945:SF237 - MADS BOX PROTEIN
Eucgr.G03284	EgPHR9	1475	1493	+	7.74e-06	atttctaatatgggaaagt	PTHR11945//PTHR11945:SF237 - MADS BOX PROTEIN
Eucgr.G03385	EgPHR12	1920	1930	+	3.43e-06	gtgggtggtgg	PTHR10641//PTHR10641:SF577 - MYB-LIKE DNA-BINDING PROTEIN MYB
Eucgr.G03385	EgPHR2	268	278	+	3.13e-07	gcggttggtgg	PTHR10641//PTHR10641:SF577 - MYB-LIKE DNA-BINDING PROTEIN MYB
Eucgr.G03385	EgPHR8	713	723	-	9.67e-06	GGTGGTGGTGG	PTHR10641//PTHR10641:SF577 - MYB-LIKE DNA-BINDING PROTEIN MYB
Eucgr.G03385	EgPHR8	716	726	-	9.67e-06	GGTGGTGGTGG	PTHR10641//PTHR10641:SF577 - MYB-LIKE DNA-BINDING PROTEIN MYB
Eucgr.G03385	EgPHR8	719	729	-	9.67e-06	GGTGGTGGTGG	PTHR10641//PTHR10641:SF577 - MYB-LIKE DNA-BINDING PROTEIN MYB
Eucgr.G03385	EgPHR8	722	732	-	9.67e-06	GGTGGTGGTGG	PTHR10641//PTHR10641:SF577 - MYB-LIKE DNA-BINDING PROTEIN MYB
Eucgr.G03385	EgPHR8	725	735	-	9.67e-06	GGTGGTGGTGG	PTHR10641//PTHR10641:SF577 - MYB-LIKE DNA-BINDING PROTEIN MYB
Eucgr.G03385	EgPHR8	728	738	-	9.67e-06	GGTGGTGGTGG	PTHR10641//PTHR10641:SF577 - MYB-LIKE DNA-BINDING PROTEIN MYB
Eucgr.G03385	EgPHR8	731	741	-	9.67e-06	GGTGGTGGTGG	PTHR10641//PTHR10641:SF577 - MYB-LIKE DNA-BINDING PROTEIN MYB
Eucgr.G03385	EgPHR8	734	744	-	9.67e-06	GGTGGTGGTGG	PTHR10641//PTHR10641:SF577 - MYB-LIKE DNA-BINDING PROTEIN MYB
Eucgr.G03385	EgPHR11	1668	1678	+	3.07e-06	gggggtggtgg	PTHR10641//PTHR10641:SF577 - MYB-LIKE DNA-BINDING PROTEIN MYB
Eucgr.H00105	EgPHR1	1110	1124	-	3.22e-07	GTGGTAGTGGTGGTG	PTHR10071:SF212 - GATA TRANSCRIPTION FACTOR 1
Eucgr.H00105	EgPHR1	1129	1143	-	2.73e-06	GTGGTGGGGGAGGTG	PTHR10071:SF212 - GATA TRANSCRIPTION FACTOR 1
Eucgr.H00105	EgPHR1	1135	1149	-	6.72e-06	GTGGTTGTGGTGGGG	PTHR10071:SF212 - GATA TRANSCRIPTION FACTOR 1
Eucgr.H00105	EgPHR12	555	569	+	7.95e-06	atgatactgatgatg	PTHR10071:SF212 - GATA TRANSCRIPTION FACTOR 1
Eucgr.H00105	EgPHR8	711	725	-	7.11e-06	GTGGTGGTGGTGGGA	PTHR10071:SF212 - GATA TRANSCRIPTION FACTOR 1
Eucgr.H00105	EgPHR8	714	728	-	1.44e-08	GTGGTGGTGGTGGTG	PTHR10071:SF212 - GATA TRANSCRIPTION FACTOR 1
Eucgr.H00105	EgPHR8	717	731	-	1.44e-08	GTGGTGGTGGTGGTG	PTHR10071:SF212 - GATA TRANSCRIPTION FACTOR 1
Eucgr.H00105	EgPHR8	720	734	-	1.44e-08	GTGGTGGTGGTGGTG	PTHR10071:SF212 - GATA TRANSCRIPTION FACTOR 1
Eucgr.H00105	EgPHR8	723	737	-	1.44e-08	GTGGTGGTGGTGGTG	PTHR10071:SF212 - GATA TRANSCRIPTION FACTOR 1
Eucgr.H00105	EgPHR8	726	740	-	1.44e-08	GTGGTGGTGGTGGTG	PTHR10071:SF212 - GATA TRANSCRIPTION FACTOR 1
Eucgr.H00105	EgPHR8	729	743	-	1.44e-08	GTGGTGGTGGTGGTG	PTHR10071:SF212 - GATA TRANSCRIPTION FACTOR 1
Eucgr.H00105	EgPHR8	732	746	-	3.29e-08	ACGGTGGTGGTGGTG	PTHR10071:SF212 - GATA TRANSCRIPTION FACTOR 1
Eucgr.H00105	EgPHR7	750	764	+	1.4e-06	aggatgatgatgatg	PTHR10071:SF212 - GATA TRANSCRIPTION FACTOR 1
Eucgr.H00105	EgPHR7	753	767	+	1.32e-08	atgatgatgatgatg	PTHR10071:SF212 - GATA TRANSCRIPTION FACTOR 1
Eucgr.H00105	EgPHR7	756	770	+	7.44e-07	atgatgatgatgata	PTHR10071:SF212 - GATA TRANSCRIPTION FACTOR 1
Eucgr.H00105	EgPHR11	520	534	+	6.99e-06	aaggtgatggtggta	PTHR10071:SF212 - GATA TRANSCRIPTION FACTOR 1
Eucgr.H00105	EgPHR11	692	706	+	4.06e-06	atgatggtgatgacc	PTHR10071:SF212 - GATA TRANSCRIPTION FACTOR 1
Eucgr.H00105	EgPHR11	695	709	+	2.03e-06	atggtgatgaccatg	PTHR10071:SF212 - GATA TRANSCRIPTION FACTOR 1
Eucgr.H00105	EgPHR6	1074	1088	+	3.12e-06	acgaagatggcgatg	PTHR10071:SF212 - GATA TRANSCRIPTION FACTOR 1
Eucgr.H00105	EgPHR6	273	287	-	8.92e-06	GTGACGATGGAGAAG	PTHR10071:SF212 - GATA TRANSCRIPTION FACTOR 1
Eucgr.H00158	EgPHR12	1899	1919	-	4e-06	CACCAGCTAATCAACCAACCG	PTHR10641//PTHR10641:SF650 - MYB-LIKE DNA-BINDING PROTEIN MYB
Eucgr.H00158	EgPHR2	269	289	-	2.28e-06	AACCGCCGCCGCCACCAACCG	PTHR10641//PTHR10641:SF650 - MYB-LIKE DNA-BINDING PROTEIN MYB
Eucgr.H00609	EgPHR4	389	399	-	2.39e-06	GCATTAATTGT
Eucgr.H00748	EgPHR12	705	712	+	7.24e-06	ccacgtgc
Eucgr.H01256	EgPHR12	639	648	-	9.01e-06	TCACGTGGCG
Eucgr.H01659	EgPHR2	256	270	+	1.6e-06	gaggcgacggcggcg	PF00847 - AP2 domain (AP2)
Eucgr.H01659	EgPHR2	272	286	+	6.55e-07	ttggtggcggcggcg	PF00847 - AP2 domain (AP2)
Eucgr.H01659	EgPHR2	285	299	+	4.83e-07	cggttggcggcggcg	PF00847 - AP2 domain (AP2)
Eucgr.H01659	EgPHR2	288	302	+	6.34e-06	ttggcggcggcggcg	PF00847 - AP2 domain (AP2)
Eucgr.H01659	EgPHR2	291	305	+	1.31e-06	gcggcggcggcggcg	PF00847 - AP2 domain (AP2)
Eucgr.H01659	EgPHR2	294	308	+	1.31e-06	gcggcggcggcggcg	PF00847 - AP2 domain (AP2)
Eucgr.H01659	EgPHR6	662	676	+	8.99e-06	ctgctggcggcggcg	PF00847 - AP2 domain (AP2)
Eucgr.H01659	EgPHR6	665	679	+	3.86e-06	ctggcggcggcggcg	PF00847 - AP2 domain (AP2)
Eucgr.H01659	EgPHR6	668	682	+	1.31e-06	gcggcggcggcggcg	PF00847 - AP2 domain (AP2)
Eucgr.H01659	EgPHR6	671	685	+	1.31e-06	gcggcggcggcggcg	PF00847 - AP2 domain (AP2)
Eucgr.H01971	EgPHR3	1427	1447	-	5.01e-09	TATTTTTTTTTTTTCCTTTTC	PTHR31992:SF12 - DOF ZINC FINGER PROTEIN DOF3.4
Eucgr.H01971	EgPHR1	1192	1212	+	6.71e-07	tcctcctcctttttccttttc	PTHR31992:SF12 - DOF ZINC FINGER PROTEIN DOF3.4
Eucgr.H01971	EgPHR1	1197	1217	+	1.72e-07	ctcctttttccttttcttttt	PTHR31992:SF12 - DOF ZINC FINGER PROTEIN DOF3.4
Eucgr.H01971	EgPHR1	1205	1225	+	2.03e-06	tccttttcttttttccctttt	PTHR31992:SF12 - DOF ZINC FINGER PROTEIN DOF3.4
Eucgr.H01971	EgPHR1	1206	1226	+	9.74e-09	ccttttcttttttcccttttt	PTHR31992:SF12 - DOF ZINC FINGER PROTEIN DOF3.4
Eucgr.H01971	EgPHR1	1212	1232	+	5.62e-07	cttttttccctttttcttttc	PTHR31992:SF12 - DOF ZINC FINGER PROTEIN DOF3.4
Eucgr.H01971	EgPHR1	32	52	-	2.35e-07	TTTATTTTTCTATTCCTTTTT	PTHR31992:SF12 - DOF ZINC FINGER PROTEIN DOF3.4
Eucgr.H01971	EgPHR12	1325	1345	+	2e-06	catctttttccttctcttttt	PTHR31992:SF12 - DOF ZINC FINGER PROTEIN DOF3.4
Eucgr.H01971	EgPHR12	1738	1758	-	7.54e-07	TTCTTTGCCCTTTTCCTTTTT	PTHR31992:SF12 - DOF ZINC FINGER PROTEIN DOF3.4
Eucgr.H01971	EgPHR2	1929	1949	+	7.87e-06	tgtattttgtccttacttttt	PTHR31992:SF12 - DOF ZINC FINGER PROTEIN DOF3.4
Eucgr.H01971	EgPHR2	508	528	+	7.75e-06	tttctctgtttttgtcttttg	PTHR31992:SF12 - DOF ZINC FINGER PROTEIN DOF3.4
Eucgr.H01971	EgPHR2	989	1009	+	3.98e-08	cttcttcttcttcttcttttt	PTHR31992:SF12 - DOF ZINC FINGER PROTEIN DOF3.4
Eucgr.H01971	EgPHR8	1765	1785	-	5.18e-09	TCTTCTTTTTTTTTTCTTTTT	PTHR31992:SF12 - DOF ZINC FINGER PROTEIN DOF3.4
Eucgr.H01971	EgPHR8	1776	1796	-	8.93e-09	TTTCTTTTTCTTCTTCTTTTT	PTHR31992:SF12 - DOF ZINC FINGER PROTEIN DOF3.4
Eucgr.H01971	EgPHR8	1788	1808	-	5.85e-07	ATACCTCTTCTTTTTCTTTTT	PTHR31992:SF12 - DOF ZINC FINGER PROTEIN DOF3.4
Eucgr.H01971	EgPHR7	1636	1656	-	1.62e-06	TCTTTTCTTTTCTTGCTTTCT	PTHR31992:SF12 - DOF ZINC FINGER PROTEIN DOF3.4
Eucgr.H01971	EgPHR7	635	655	-	3.27e-06	TCTTTTTTCCTTTTTCTTTCT	PTHR31992:SF12 - DOF ZINC FINGER PROTEIN DOF3.4
Eucgr.H01971	EgPHR7	641	661	-	4.84e-09	TCTCTCTCTTTTTTCCTTTTT	PTHR31992:SF12 - DOF ZINC FINGER PROTEIN DOF3.4
Eucgr.H01971	EgPHR11	303	323	-	4.97e-06	CCCATTTTTACTTCACTTTTT	PTHR31992:SF12 - DOF ZINC FINGER PROTEIN DOF3.4
Eucgr.H01971	EgPHR11	439	459	+	5.63e-06	attttattttatttactttta	PTHR31992:SF12 - DOF ZINC FINGER PROTEIN DOF3.4
Eucgr.H01971	EgPHR11	657	677	+	1.35e-06	ttcttcttgttttctcttttt	PTHR31992:SF12 - DOF ZINC FINGER PROTEIN DOF3.4
Eucgr.H01971	EgPHR10	139	159	+	1.32e-06	tctctctctctcttccttttc	PTHR31992:SF12 - DOF ZINC FINGER PROTEIN DOF3.4
Eucgr.H01971	EgPHR10	153	173	+	2.67e-06	ccttttcctgtttttcttttc	PTHR31992:SF12 - DOF ZINC FINGER PROTEIN DOF3.4
Eucgr.H01971	EgPHR10	303	323	-	1.62e-06	TAATCTTTTTTCTTTCTTTTT	PTHR31992:SF12 - DOF ZINC FINGER PROTEIN DOF3.4
Eucgr.H01993	EgPHR3	1108	1118	-	9.67e-06	TAGAAGATTCT
Eucgr.H03870	EgPHR2	257	271	-	1.07e-06	CCGCCGCCGTCGCCT
Eucgr.H03870	EgPHR2	260	274	-	5.15e-08	CAACCGCCGCCGTCG
Eucgr.H03870	EgPHR2	273	287	-	4.01e-07	CCGCCGCCGCCACCA
Eucgr.H03870	EgPHR2	276	290	-	1.27e-08	CAACCGCCGCCGCCA
Eucgr.H03870	EgPHR2	289	303	-	9.53e-11	CCGCCGCCGCCGCCA
Eucgr.H03870	EgPHR2	292	306	-	1.64e-10	CCGCCGCCGCCGCCG
Eucgr.H03870	EgPHR2	295	309	-	1.64e-10	CCGCCGCCGCCGCCG
Eucgr.H03870	EgPHR2	298	312	-	7.97e-08	CGACCGCCGCCGCCG
Eucgr.H03870	EgPHR6	663	677	-	8.8e-06	CCGCCGCCGCCAGCA
Eucgr.H03870	EgPHR6	666	680	-	9.53e-11	CCGCCGCCGCCGCCA
Eucgr.H03870	EgPHR6	669	683	-	1.64e-10	CCGCCGCCGCCGCCG
Eucgr.H03870	EgPHR6	672	686	-	7.58e-09	ACGCCGCCGCCGCCG
Eucgr.H03870	EgPHR6	675	689	-	1.88e-07	CAGACGCCGCCGCCG
Eucgr.H03965	EgPHR2	264	271	-	7.62e-06	CCGCCGCC
Eucgr.H03965	EgPHR2	277	284	-	7.62e-06	CCGCCGCC
Eucgr.H03965	EgPHR2	280	287	-	7.62e-06	CCGCCGCC
Eucgr.H03965	EgPHR2	290	297	-	7.62e-06	CCGCCGCC
Eucgr.H03965	EgPHR2	293	300	-	7.62e-06	CCGCCGCC
Eucgr.H03965	EgPHR2	296	303	-	7.62e-06	CCGCCGCC
Eucgr.H03965	EgPHR2	299	306	-	7.62e-06	CCGCCGCC
Eucgr.H03965	EgPHR2	302	309	-	7.62e-06	CCGCCGCC
Eucgr.H03965	EgPHR6	667	674	-	7.62e-06	CCGCCGCC
Eucgr.H03965	EgPHR6	670	677	-	7.62e-06	CCGCCGCC
Eucgr.H03965	EgPHR6	673	680	-	7.62e-06	CCGCCGCC
Eucgr.H03965	EgPHR6	676	683	-	7.62e-06	CCGCCGCC
Eucgr.H04023	EgPHR12	549	575	-	5.39e-06	CATCCTCATCATCAGTATCATCTTCCG	PTHR10071:SF203 - GATA TRANSCRIPTION FACTOR 15-RELATED
Eucgr.H04023	EgPHR12	552	578	-	1.05e-06	ACGCATCCTCATCATCAGTATCATCTT	PTHR10071:SF203 - GATA TRANSCRIPTION FACTOR 15-RELATED
Eucgr.H04023	EgPHR8	714	740	+	1.37e-06	caccaccaccaccaccaccaccaccac	PTHR10071:SF203 - GATA TRANSCRIPTION FACTOR 15-RELATED
Eucgr.H04023	EgPHR8	717	743	+	1.37e-06	caccaccaccaccaccaccaccaccac	PTHR10071:SF203 - GATA TRANSCRIPTION FACTOR 15-RELATED
Eucgr.H04023	EgPHR7	744	770	-	3.67e-06	TATCATCATCATCATCATCCTACCCAA	PTHR10071:SF203 - GATA TRANSCRIPTION FACTOR 15-RELATED
Eucgr.H04023	EgPHR7	747	773	-	5.46e-06	AGTTATCATCATCATCATCATCCTACC	PTHR10071:SF203 - GATA TRANSCRIPTION FACTOR 15-RELATED
Eucgr.H04023	EgPHR11	692	718	-	5.39e-06	CCAATTGGTCATGGTCATCACCATCAT	PTHR10071:SF203 - GATA TRANSCRIPTION FACTOR 15-RELATED
Eucgr.H04023	EgPHR11	695	721	-	4.74e-06	ATTCCAATTGGTCATGGTCATCACCAT	PTHR10071:SF203 - GATA TRANSCRIPTION FACTOR 15-RELATED
Eucgr.H04023	EgPHR10	1569	1595	-	2.19e-06	ACTCAACATCACCGTGTTGATCACCAA	PTHR10071:SF203 - GATA TRANSCRIPTION FACTOR 15-RELATED
Eucgr.H04035	EgPHR2	727	744	+	5.22e-06	ccgcggcctccccgcgtg
Eucgr.H04617	EgPHR1	1938	1950	+	9.89e-06	ccagaaaaggaga	PTHR11945//PTHR11945:SF196 - MADS BOX PROTEIN
Eucgr.H04617	EgPHR5	1082	1094	-	2.79e-06	CTAAAAAAGGCAA	PTHR11945//PTHR11945:SF196 - MADS BOX PROTEIN
Eucgr.H04617	EgPHR7	1101	1113	-	6.61e-06	CTAAAAGAGGAAA	PTHR11945//PTHR11945:SF196 - MADS BOX PROTEIN
Eucgr.H04617	EgPHR11	472	484	-	3.72e-07	CCAAAAAAAGAAA	PTHR11945//PTHR11945:SF196 - MADS BOX PROTEIN
Eucgr.H04617	EgPHR6	621	633	-	8.28e-06	CCAAAAAAAGAAG	PTHR11945//PTHR11945:SF196 - MADS BOX PROTEIN
Eucgr.H04617	EgPHR9	403	415	-	2.49e-06	CCAAAAGTGGCAA	PTHR11945//PTHR11945:SF196 - MADS BOX PROTEIN
Eucgr.H04618	EgPHR2	1875	1895	-	2.86e-06	AATTTACATAAATAGAAATAA	KOG0014 - MADS box transcription factor
Eucgr.H04618	EgPHR11	132	152	-	5.43e-06	TCAAATCATAAATGGAAAGTT	KOG0014 - MADS box transcription factor
Eucgr.H04618	EgPHR11	469	489	-	1.96e-06	ATTGCCCAAAAAAAGAAAAAG	KOG0014 - MADS box transcription factor
Eucgr.H04618	EgPHR6	604	624	-	7.47e-06	GAAGGCCAGAAAAAGAAGGAA	KOG0014 - MADS box transcription factor
Eucgr.H04618	EgPHR9	1473	1493	-	9.87e-06	ACTTTCCCATATTAGAAATAA	KOG0014 - MADS box transcription factor
Eucgr.H04693	EgPHR4	1216	1225	+	1.16e-06	aaagatacgg
Eucgr.H04783	EgPHR6	441	449	+	2.21e-06	ccgcgtccc
Eucgr.H04824	EgPHR7	1016	1026	+	6.77e-06	cgacgtcaccg
Eucgr.I00556	EgPHR11	470	484	+	2.59e-06	tttttctttttttgg	PTHR11945:SF179 - MADS-BOX PROTEIN SVP
Eucgr.I00556	EgPHR9	401	415	+	6.47e-06	atttgccacttttgg	PTHR11945:SF179 - MADS-BOX PROTEIN SVP
Eucgr.I00564	EgPHR2	657	671	+	9.23e-06	ctttgggattcgcgc
Eucgr.I00660	EgPHR11	161	170	-	2.75e-06	CCCAATCATT
Eucgr.I00663	EgPHR12	1915	1927	+	1.23e-06	tggtggtgggtgg	PTHR10641:SF654 - TRANSCRIPTION FACTOR RAX1-RELATED
Eucgr.I00663	EgPHR12	445	457	-	2.52e-06	GGGGGGTGGGTTG	PTHR10641:SF654 - TRANSCRIPTION FACTOR RAX1-RELATED
Eucgr.I00663	EgPHR5	798	810	+	2.71e-06	acaaggtaggtgg	PTHR10641:SF654 - TRANSCRIPTION FACTOR RAX1-RELATED
Eucgr.I00663	EgPHR2	266	278	+	7.41e-07	cggcggttggtgg	PTHR10641:SF654 - TRANSCRIPTION FACTOR RAX1-RELATED
Eucgr.I00663	EgPHR11	1670	1682	+	5e-07	gggtggtgggtgg	PTHR10641:SF654 - TRANSCRIPTION FACTOR RAX1-RELATED
Eucgr.I01053	EgPHR11	729	737	+	9.49e-06	tttaggttg
Eucgr.I01576	EgPHR1	924	944	-	8.84e-06	AGCTCCGCCGGCTGAGCTTCA	PTHR31677:SF5 - ETHYLENE-RESPONSIVE TRANSCRIPTION FACTOR LEP
Eucgr.I01576	EgPHR2	249	269	-	3.14e-07	GCCGCCGTCGCCTCCTCCTCG	PTHR31677:SF5 - ETHYLENE-RESPONSIVE TRANSCRIPTION FACTOR LEP
Eucgr.I01576	EgPHR2	252	272	-	9.3e-11	ACCGCCGCCGTCGCCTCCTCC	PTHR31677:SF5 - ETHYLENE-RESPONSIVE TRANSCRIPTION FACTOR LEP
Eucgr.I01576	EgPHR2	255	275	-	6.37e-08	CCAACCGCCGCCGTCGCCTCC	PTHR31677:SF5 - ETHYLENE-RESPONSIVE TRANSCRIPTION FACTOR LEP
Eucgr.I01576	EgPHR2	265	285	-	1.11e-06	GCCGCCGCCACCAACCGCCGC	PTHR31677:SF5 - ETHYLENE-RESPONSIVE TRANSCRIPTION FACTOR LEP
Eucgr.I01576	EgPHR2	268	288	-	6.23e-09	ACCGCCGCCGCCACCAACCGC	PTHR31677:SF5 - ETHYLENE-RESPONSIVE TRANSCRIPTION FACTOR LEP
Eucgr.I01576	EgPHR2	271	291	-	3.03e-07	CCAACCGCCGCCGCCACCAAC	PTHR31677:SF5 - ETHYLENE-RESPONSIVE TRANSCRIPTION FACTOR LEP
Eucgr.I01576	EgPHR2	281	301	-	2.32e-08	GCCGCCGCCGCCAACCGCCGC	PTHR31677:SF5 - ETHYLENE-RESPONSIVE TRANSCRIPTION FACTOR LEP
Eucgr.I01576	EgPHR2	284	304	-	3.74e-09	GCCGCCGCCGCCGCCAACCGC	PTHR31677:SF5 - ETHYLENE-RESPONSIVE TRANSCRIPTION FACTOR LEP
Eucgr.I01576	EgPHR2	287	307	-	5.19e-11	GCCGCCGCCGCCGCCGCCAAC	PTHR31677:SF5 - ETHYLENE-RESPONSIVE TRANSCRIPTION FACTOR LEP
Eucgr.I01576	EgPHR2	290	310	-	5.33e-14	ACCGCCGCCGCCGCCGCCGCC	PTHR31677:SF5 - ETHYLENE-RESPONSIVE TRANSCRIPTION FACTOR LEP
Eucgr.I01576	EgPHR2	293	313	-	1.37e-08	CCGACCGCCGCCGCCGCCGCC	PTHR31677:SF5 - ETHYLENE-RESPONSIVE TRANSCRIPTION FACTOR LEP
Eucgr.I01576	EgPHR2	404	424	+	9.37e-06	cgcctcgccgtcgattccgcg	PTHR31677:SF5 - ETHYLENE-RESPONSIVE TRANSCRIPTION FACTOR LEP
Eucgr.I01576	EgPHR8	712	732	+	3.22e-06	cccaccaccaccaccaccacc	PTHR31677:SF5 - ETHYLENE-RESPONSIVE TRANSCRIPTION FACTOR LEP
Eucgr.I01576	EgPHR8	715	735	+	2.69e-06	accaccaccaccaccaccacc	PTHR31677:SF5 - ETHYLENE-RESPONSIVE TRANSCRIPTION FACTOR LEP
Eucgr.I01576	EgPHR8	718	738	+	2.69e-06	accaccaccaccaccaccacc	PTHR31677:SF5 - ETHYLENE-RESPONSIVE TRANSCRIPTION FACTOR LEP
Eucgr.I01576	EgPHR8	721	741	+	2.69e-06	accaccaccaccaccaccacc	PTHR31677:SF5 - ETHYLENE-RESPONSIVE TRANSCRIPTION FACTOR LEP
Eucgr.I01576	EgPHR8	724	744	+	2.69e-06	accaccaccaccaccaccacc	PTHR31677:SF5 - ETHYLENE-RESPONSIVE TRANSCRIPTION FACTOR LEP
Eucgr.I01576	EgPHR8	727	747	+	6.22e-06	accaccaccaccaccaccgtt	PTHR31677:SF5 - ETHYLENE-RESPONSIVE TRANSCRIPTION FACTOR LEP
Eucgr.I01576	EgPHR6	334	354	-	6.44e-06	TTCTTCGCCGTCTTGACCTTC	PTHR31677:SF5 - ETHYLENE-RESPONSIVE TRANSCRIPTION FACTOR LEP
Eucgr.I01576	EgPHR6	658	678	-	5.34e-08	GCCGCCGCCGCCAGCAGCAGC	PTHR31677:SF5 - ETHYLENE-RESPONSIVE TRANSCRIPTION FACTOR LEP
Eucgr.I01576	EgPHR6	661	681	-	5.1e-09	GCCGCCGCCGCCGCCAGCAGC	PTHR31677:SF5 - ETHYLENE-RESPONSIVE TRANSCRIPTION FACTOR LEP
Eucgr.I01576	EgPHR6	664	684	-	8.49e-11	GCCGCCGCCGCCGCCGCCAGC	PTHR31677:SF5 - ETHYLENE-RESPONSIVE TRANSCRIPTION FACTOR LEP
Eucgr.I01576	EgPHR6	667	687	-	1.21e-11	GACGCCGCCGCCGCCGCCGCC	PTHR31677:SF5 - ETHYLENE-RESPONSIVE TRANSCRIPTION FACTOR LEP
Eucgr.I01576	EgPHR6	670	690	-	1.59e-07	TCAGACGCCGCCGCCGCCGCC	PTHR31677:SF5 - ETHYLENE-RESPONSIVE TRANSCRIPTION FACTOR LEP
Eucgr.I01791	EgPHR7	205	215	+	8.87e-06	aaggtagttga
Eucgr.I01947	EgPHR11	302	311	+	6.34e-06	caaaaagtga	PTHR31089:SF4 - CYCLIC DOF FACTOR 2-RELATED
Eucgr.I01947	EgPHR6	1394	1403	-	1.16e-06	CAAAAAGTGC	PTHR31089:SF4 - CYCLIC DOF FACTOR 2-RELATED
Eucgr.I01947	EgPHR6	1870	1879	+	3.91e-06	gaaaaagtgc	PTHR31089:SF4 - CYCLIC DOF FACTOR 2-RELATED
Eucgr.I02038	EgPHR6	11	23	-	6.55e-06	GTGGGGCCCGCGC
Eucgr.I02057	EgPHR5	149	162	+	5.54e-07	taaggtaggtacaa
Eucgr.I02155	EgPHR2	251	271	+	1.28e-08	aggaggaggcgacggcggcgg
Eucgr.I02155	EgPHR2	254	274	+	8.09e-09	aggaggcgacggcggcggttg
Eucgr.I02155	EgPHR2	267	287	+	1.67e-08	ggcggttggtggcggcggcgg
Eucgr.I02155	EgPHR2	270	290	+	6.22e-08	ggttggtggcggcggcggttg
Eucgr.I02155	EgPHR2	280	300	+	1.3e-07	ggcggcggttggcggcggcgg
Eucgr.I02155	EgPHR2	283	303	+	1.98e-08	ggcggttggcggcggcggcgg
Eucgr.I02155	EgPHR2	286	306	+	1.31e-09	ggttggcggcggcggcggcgg
Eucgr.I02155	EgPHR2	289	309	+	1.9e-11	tggcggcggcggcggcggcgg
Eucgr.I02155	EgPHR2	292	312	+	2.16e-09	cggcggcggcggcggcggtcg
Eucgr.I02155	EgPHR2	405	425	-	9.42e-06	GCGCGGAATCGACGGCGAGGC
Eucgr.I02155	EgPHR6	657	677	+	4.19e-07	tgctgctgctggcggcggcgg
Eucgr.I02155	EgPHR6	660	680	+	1.58e-08	tgctgctggcggcggcggcgg
Eucgr.I02155	EgPHR6	663	683	+	1.39e-09	tgctggcggcggcggcggcgg
Eucgr.I02155	EgPHR6	666	686	+	4.19e-10	tggcggcggcggcggcggcgt
Eucgr.I02155	EgPHR6	669	689	+	4.03e-08	cggcggcggcggcggcgtctg
Eucgr.I02222	EgPHR1	288	297	+	2.2e-06	tatcaatcaa	PTHR24326:SF220 - WUSCHEL-RELATED HOMEOBOX 13
Eucgr.I02222	EgPHR12	393	402	+	4.4e-06	aatcaatcaa	PTHR24326:SF220 - WUSCHEL-RELATED HOMEOBOX 13
Eucgr.I02463	EgPHR2	1931	1947	-	9.29e-06	AAAGTAAGGACAAAATA
Eucgr.I02463	EgPHR2	515	531	-	2.41e-06	CACCAAAAGACAAAAAC
Eucgr.J00019	EgPHR3	1424	1444	-	2.93e-06	TTTTTTTTTTTCCTTTTCCTA	PTHR31992:SF26 - DOF ZINC FINGER PROTEIN DOF2.4
Eucgr.J00019	EgPHR3	1425	1445	-	2.89e-06	TTTTTTTTTTTTCCTTTTCCT	PTHR31992:SF26 - DOF ZINC FINGER PROTEIN DOF2.4
Eucgr.J00019	EgPHR1	1195	1215	+	3.75e-06	tcctcctttttccttttcttt	PTHR31992:SF26 - DOF ZINC FINGER PROTEIN DOF2.4
Eucgr.J00019	EgPHR1	1196	1216	+	3.52e-07	cctcctttttccttttctttt	PTHR31992:SF26 - DOF ZINC FINGER PROTEIN DOF2.4
Eucgr.J00019	EgPHR1	1202	1222	+	1.15e-06	ttttccttttcttttttccct	PTHR31992:SF26 - DOF ZINC FINGER PROTEIN DOF2.4
Eucgr.J00019	EgPHR1	1203	1223	+	5.12e-07	tttccttttcttttttccctt	PTHR31992:SF26 - DOF ZINC FINGER PROTEIN DOF2.4
Eucgr.J00019	EgPHR1	1208	1228	+	1.48e-08	ttttcttttttccctttttct	PTHR31992:SF26 - DOF ZINC FINGER PROTEIN DOF2.4
Eucgr.J00019	EgPHR1	1209	1229	+	7.7e-07	tttcttttttccctttttctt	PTHR31992:SF26 - DOF ZINC FINGER PROTEIN DOF2.4
Eucgr.J00019	EgPHR1	1210	1230	+	2.3e-06	ttcttttttccctttttcttt	PTHR31992:SF26 - DOF ZINC FINGER PROTEIN DOF2.4
Eucgr.J00019	EgPHR1	1217	1237	+	4.61e-06	ttccctttttcttttcacctc	PTHR31992:SF26 - DOF ZINC FINGER PROTEIN DOF2.4
Eucgr.J00019	EgPHR1	1803	1823	+	4.72e-06	gttattttatttttttatttt	PTHR31992:SF26 - DOF ZINC FINGER PROTEIN DOF2.4
Eucgr.J00019	EgPHR1	1808	1828	+	1.8e-06	tttatttttttattttttata	PTHR31992:SF26 - DOF ZINC FINGER PROTEIN DOF2.4
Eucgr.J00019	EgPHR1	32	52	-	3.28e-06	TTTATTTTTCTATTCCTTTTT	PTHR31992:SF26 - DOF ZINC FINGER PROTEIN DOF2.4
Eucgr.J00019	EgPHR12	1324	1344	+	1.02e-06	tcatctttttccttctctttt	PTHR31992:SF26 - DOF ZINC FINGER PROTEIN DOF2.4
Eucgr.J00019	EgPHR12	1505	1525	+	6.47e-06	tttgcttttcctctctctctc	PTHR31992:SF26 - DOF ZINC FINGER PROTEIN DOF2.4
Eucgr.J00019	EgPHR12	1734	1754	-	7.77e-06	TTGCCCTTTTCCTTTTTGTTT	PTHR31992:SF26 - DOF ZINC FINGER PROTEIN DOF2.4
Eucgr.J00019	EgPHR2	1000	1020	+	5.76e-06	tcttctttttcctctcctatt	PTHR31992:SF26 - DOF ZINC FINGER PROTEIN DOF2.4
Eucgr.J00019	EgPHR2	53	73	+	1.24e-06	tctgtttttttttttttttct	PTHR31992:SF26 - DOF ZINC FINGER PROTEIN DOF2.4
Eucgr.J00019	EgPHR2	54	74	+	4.29e-06	ctgtttttttttttttttctt	PTHR31992:SF26 - DOF ZINC FINGER PROTEIN DOF2.4
Eucgr.J00019	EgPHR8	150	170	+	9.19e-06	tcatcttttaaatttcatttt	PTHR31992:SF26 - DOF ZINC FINGER PROTEIN DOF2.4
Eucgr.J00019	EgPHR8	1760	1780	-	3.99e-06	TTTTTTTTTTCTTTTTTCCCA	PTHR31992:SF26 - DOF ZINC FINGER PROTEIN DOF2.4
Eucgr.J00019	EgPHR8	1761	1781	-	6.86e-06	CTTTTTTTTTTCTTTTTTCCC	PTHR31992:SF26 - DOF ZINC FINGER PROTEIN DOF2.4
Eucgr.J00019	EgPHR8	1762	1782	-	3.75e-06	TCTTTTTTTTTTCTTTTTTCC	PTHR31992:SF26 - DOF ZINC FINGER PROTEIN DOF2.4
Eucgr.J00019	EgPHR8	1763	1783	-	2.72e-06	TTCTTTTTTTTTTCTTTTTTC	PTHR31992:SF26 - DOF ZINC FINGER PROTEIN DOF2.4
Eucgr.J00019	EgPHR8	1764	1784	-	1.87e-06	CTTCTTTTTTTTTTCTTTTTT	PTHR31992:SF26 - DOF ZINC FINGER PROTEIN DOF2.4
Eucgr.J00019	EgPHR8	1765	1785	-	4.51e-09	TCTTCTTTTTTTTTTCTTTTT	PTHR31992:SF26 - DOF ZINC FINGER PROTEIN DOF2.4
Eucgr.J00019	EgPHR8	1771	1791	-	3e-06	TTTTCTTCTTCTTTTTTTTTT	PTHR31992:SF26 - DOF ZINC FINGER PROTEIN DOF2.4
Eucgr.J00019	EgPHR8	1776	1796	-	2e-06	TTTCTTTTTCTTCTTCTTTTT	PTHR31992:SF26 - DOF ZINC FINGER PROTEIN DOF2.4
Eucgr.J00019	EgPHR8	1777	1797	-	1.87e-08	TTTTCTTTTTCTTCTTCTTTT	PTHR31992:SF26 - DOF ZINC FINGER PROTEIN DOF2.4
Eucgr.J00019	EgPHR8	1782	1802	-	9.72e-06	CTTCTTTTTCTTTTTCTTCTT	PTHR31992:SF26 - DOF ZINC FINGER PROTEIN DOF2.4
Eucgr.J00019	EgPHR8	1783	1803	-	8.68e-08	TCTTCTTTTTCTTTTTCTTCT	PTHR31992:SF26 - DOF ZINC FINGER PROTEIN DOF2.4
Eucgr.J00019	EgPHR7	1634	1654	-	2.7e-07	TTTTCTTTTCTTGCTTTCTTT	PTHR31992:SF26 - DOF ZINC FINGER PROTEIN DOF2.4
Eucgr.J00019	EgPHR7	1639	1659	-	4.22e-07	TTTTCTTTTCTTTTCTTGCTT	PTHR31992:SF26 - DOF ZINC FINGER PROTEIN DOF2.4
Eucgr.J00019	EgPHR7	630	650	-	4.55e-06	TTTCCTTTTTCTTTCTTGTGG	PTHR31992:SF26 - DOF ZINC FINGER PROTEIN DOF2.4
Eucgr.J00019	EgPHR7	631	651	-	6.7e-06	TTTTCCTTTTTCTTTCTTGTG	PTHR31992:SF26 - DOF ZINC FINGER PROTEIN DOF2.4
Eucgr.J00019	EgPHR7	637	657	-	1.62e-06	TCTCTTTTTTCCTTTTTCTTT	PTHR31992:SF26 - DOF ZINC FINGER PROTEIN DOF2.4
Eucgr.J00019	EgPHR7	638	658	-	5.99e-08	CTCTCTTTTTTCCTTTTTCTT	PTHR31992:SF26 - DOF ZINC FINGER PROTEIN DOF2.4
Eucgr.J00019	EgPHR11	649	669	+	9.61e-06	cttgttttttcttcttgtttt	PTHR31992:SF26 - DOF ZINC FINGER PROTEIN DOF2.4
Eucgr.J00019	EgPHR10	150	170	+	6.57e-07	cttccttttcctgtttttctt	PTHR31992:SF26 - DOF ZINC FINGER PROTEIN DOF2.4
Eucgr.J00019	EgPHR10	303	323	-	1.85e-07	TAATCTTTTTTCTTTCTTTTT	PTHR31992:SF26 - DOF ZINC FINGER PROTEIN DOF2.4
Eucgr.J00019	EgPHR10	998	1018	+	9.3e-06	ttatcttttttcattatgtta	PTHR31992:SF26 - DOF ZINC FINGER PROTEIN DOF2.4
Eucgr.J00019	EgPHR6	1205	1225	+	9.5e-06	ctttctttattatttttagtc	PTHR31992:SF26 - DOF ZINC FINGER PROTEIN DOF2.4
Eucgr.J00019	EgPHR6	749	769	+	1.98e-08	gtttctttttttttttttcct	PTHR31992:SF26 - DOF ZINC FINGER PROTEIN DOF2.4
Eucgr.J00019	EgPHR6	750	770	+	3e-06	tttctttttttttttttcctc	PTHR31992:SF26 - DOF ZINC FINGER PROTEIN DOF2.4
Eucgr.J00182	EgPHR6	1919	1933	-	9.4e-06	AATAAACATTCTATT
Eucgr.J00320	EgPHR12	639	653	-	2.91e-06	GGGAGTCACGTGGCG
Eucgr.J00939	EgPHR2	512	531	+	1.45e-06	tctgtttttgtcttttggtg	PTHR10593:SF42 - ZINC FINGER PROTEIN JACKDAW
Eucgr.J00939	EgPHR8	914	933	-	7.54e-06	ATAGTTTTTGTAGTATTGTG	PTHR10593:SF42 - ZINC FINGER PROTEIN JACKDAW
Eucgr.J01038	EgPHR12	87	98	-	4.48e-06	GAACAAGCCACC
Eucgr.J01041	EgPHR7	1791	1801	+	6.37e-06	gagtgaaggaa
Eucgr.J02429	EgPHR12	395	405	+	1.85e-06	tcaatcaatca	PTHR24326:SF123 - PROTEIN WUSCHEL
Eucgr.J02429	EgPHR7	973	983	+	9.88e-06	tcattcattct	PTHR24326:SF123 - PROTEIN WUSCHEL
Eucgr.J02851	EgPHR12	525	542	+	5.99e-06	cgcaaaaagccaaaagac	PTHR10593//PTHR10593:SF49 - SERINE/THREONINE-PROTEIN KINASE RIO
Eucgr.J02851	EgPHR2	514	531	-	3.29e-06	CACCAAAAGACAAAAACA	PTHR10593//PTHR10593:SF49 - SERINE/THREONINE-PROTEIN KINASE RIO
Eucgr.J02884	EgPHR1	1191	1211	-	3.05e-07	AAAAGGAAAAAGGAGGAGGAG	PF02701 - Dof domain, zinc finger (zf-Dof)
Eucgr.J02884	EgPHR1	1197	1217	-	2.96e-06	AAAAAGAAAAGGAAAAAGGAG	PF02701 - Dof domain, zinc finger (zf-Dof)
Eucgr.J02884	EgPHR1	1198	1218	-	1.07e-07	AAAAAAGAAAAGGAAAAAGGA	PF02701 - Dof domain, zinc finger (zf-Dof)
Eucgr.J02884	EgPHR1	1203	1223	-	3.01e-06	AAGGGAAAAAAGAAAAGGAAA	PF02701 - Dof domain, zinc finger (zf-Dof)
Eucgr.J02884	EgPHR1	1211	1231	-	4.21e-06	AAAAGAAAAAGGGAAAAAAGA	PF02701 - Dof domain, zinc finger (zf-Dof)
Eucgr.J02884	EgPHR1	1212	1232	-	2.93e-08	GAAAAGAAAAAGGGAAAAAAG	PF02701 - Dof domain, zinc finger (zf-Dof)
Eucgr.J02884	EgPHR1	26	46	+	2.28e-06	aatcagaaaaaggaatagaaa	PF02701 - Dof domain, zinc finger (zf-Dof)
Eucgr.J02884	EgPHR12	1319	1339	-	7.15e-06	AGAAGGAAAAAGATGAATGGA	PF02701 - Dof domain, zinc finger (zf-Dof)
Eucgr.J02884	EgPHR12	1732	1752	+	6.35e-06	gcaaacaaaaaggaaaagggc	PF02701 - Dof domain, zinc finger (zf-Dof)
Eucgr.J02884	EgPHR12	1738	1758	+	4.27e-06	aaaaaggaaaagggcaaagaa	PF02701 - Dof domain, zinc finger (zf-Dof)
Eucgr.J02884	EgPHR2	995	1015	-	3.51e-07	GAGAGGAAAAAGAAGAAGAAG	PF02701 - Dof domain, zinc finger (zf-Dof)
Eucgr.J02884	EgPHR8	1759	1779	+	3.54e-06	ttgggaaaaaagaaaaaaaaa	PF02701 - Dof domain, zinc finger (zf-Dof)
Eucgr.J02884	EgPHR8	1770	1790	+	5.25e-08	gaaaaaaaaaagaagaagaaa	PF02701 - Dof domain, zinc finger (zf-Dof)
Eucgr.J02884	EgPHR8	1782	1802	+	1.24e-08	aagaagaaaaagaaaaagaag	PF02701 - Dof domain, zinc finger (zf-Dof)
Eucgr.J02884	EgPHR8	1788	1808	+	2.64e-06	aaaaagaaaaagaagaggtat	PF02701 - Dof domain, zinc finger (zf-Dof)
Eucgr.J02884	EgPHR7	1639	1659	+	5.07e-06	aagcaagaaaagaaaagaaaa	PF02701 - Dof domain, zinc finger (zf-Dof)
Eucgr.J02884	EgPHR7	517	537	+	5.22e-06	taaaaaaaaaagtacaacgag	PF02701 - Dof domain, zinc finger (zf-Dof)
Eucgr.J02884	EgPHR7	635	655	+	6.2e-09	agaaagaaaaaggaaaaaaga	PF02701 - Dof domain, zinc finger (zf-Dof)
Eucgr.J02884	EgPHR10	145	165	-	2.56e-06	AAACAGGAAAAGGAAGAGAGA	PF02701 - Dof domain, zinc finger (zf-Dof)
Eucgr.J02884	EgPHR6	1200	1220	-	2.92e-06	AAAATAATAAAGAAAGAGAAA	PF02701 - Dof domain, zinc finger (zf-Dof)
Eucgr.J02884	EgPHR9	909	929	+	4.62e-06	ggaagagaaaagcgaaagaaa	PF02701 - Dof domain, zinc finger (zf-Dof)
Eucgr.J03166	EgPHR12	551	569	-	1.9e-06	CATCATCAGTATCATCTTC	PTHR10071:SF167 - GATA TRANSCRIPTION FACTOR 24-RELATED
Eucgr.J03166	EgPHR12	554	572	-	2.11e-08	CCTCATCATCAGTATCATC	PTHR10071:SF167 - GATA TRANSCRIPTION FACTOR 24-RELATED
Eucgr.J03166	EgPHR12	557	575	-	4.53e-07	CATCCTCATCATCAGTATC	PTHR10071:SF167 - GATA TRANSCRIPTION FACTOR 24-RELATED
Eucgr.J03166	EgPHR8	714	732	+	8.05e-06	caccaccaccaccaccacc	PTHR10071:SF167 - GATA TRANSCRIPTION FACTOR 24-RELATED
Eucgr.J03166	EgPHR8	717	735	+	8.05e-06	caccaccaccaccaccacc	PTHR10071:SF167 - GATA TRANSCRIPTION FACTOR 24-RELATED
Eucgr.J03166	EgPHR8	720	738	+	8.05e-06	caccaccaccaccaccacc	PTHR10071:SF167 - GATA TRANSCRIPTION FACTOR 24-RELATED
Eucgr.J03166	EgPHR8	723	741	+	8.05e-06	caccaccaccaccaccacc	PTHR10071:SF167 - GATA TRANSCRIPTION FACTOR 24-RELATED
Eucgr.J03166	EgPHR8	726	744	+	8.05e-06	caccaccaccaccaccacc	PTHR10071:SF167 - GATA TRANSCRIPTION FACTOR 24-RELATED
Eucgr.J03166	EgPHR7	746	764	-	9.04e-06	CATCATCATCATCCTACCC	PTHR10071:SF167 - GATA TRANSCRIPTION FACTOR 24-RELATED
Eucgr.J03166	EgPHR7	749	767	-	4.34e-09	CATCATCATCATCATCCTA	PTHR10071:SF167 - GATA TRANSCRIPTION FACTOR 24-RELATED
Eucgr.J03166	EgPHR7	752	770	-	3.81e-10	TATCATCATCATCATCATC	PTHR10071:SF167 - GATA TRANSCRIPTION FACTOR 24-RELATED
Eucgr.J03166	EgPHR7	755	773	-	2.81e-07	AGTTATCATCATCATCATC	PTHR10071:SF167 - GATA TRANSCRIPTION FACTOR 24-RELATED
Eucgr.J03166	EgPHR11	691	709	-	5.09e-07	CATGGTCATCACCATCATG	PTHR10071:SF167 - GATA TRANSCRIPTION FACTOR 24-RELATED
Eucgr.K00126	EgPHR2	256	270	+	3.7e-07	gaggcgacggcggcg
Eucgr.K00126	EgPHR2	259	273	+	1.13e-07	gcgacggcggcggtt
Eucgr.K00126	EgPHR2	272	286	+	1.59e-08	ttggtggcggcggcg
Eucgr.K00126	EgPHR2	275	289	+	3.89e-08	gtggcggcggcggtt
Eucgr.K00126	EgPHR2	285	299	+	2.37e-06	cggttggcggcggcg
Eucgr.K00126	EgPHR2	288	302	+	4.53e-09	ttggcggcggcggcg
Eucgr.K00126	EgPHR2	291	305	+	6.91e-11	gcggcggcggcggcg
Eucgr.K00126	EgPHR2	294	308	+	6.91e-11	gcggcggcggcggcg
Eucgr.K00126	EgPHR2	297	311	+	1.51e-07	gcggcggcggcggtc
Eucgr.K00126	EgPHR6	662	676	+	5.4e-07	ctgctggcggcggcg
Eucgr.K00126	EgPHR6	665	679	+	8.48e-09	ctggcggcggcggcg
Eucgr.K00126	EgPHR6	668	682	+	6.91e-11	gcggcggcggcggcg
Eucgr.K00126	EgPHR6	671	685	+	6.91e-11	gcggcggcggcggcg
Eucgr.K00126	EgPHR6	674	688	+	8.46e-07	gcggcggcggcgtct
Eucgr.K00555	EgPHR12	1914	1928	-	4.57e-06	ACCACCCACCACCAG	PTHR10641:SF465 - MYB TRANSCRIPTION FACTOR
Eucgr.K00555	EgPHR2	265	279	-	2.15e-06	GCCACCAACCGCCGC	PTHR10641:SF465 - MYB TRANSCRIPTION FACTOR
Eucgr.K00555	EgPHR11	1669	1683	-	2.06e-09	CCCACCCACCACCCC	PTHR10641:SF465 - MYB TRANSCRIPTION FACTOR
Eucgr.K00555	EgPHR10	1542	1556	+	4.39e-06	tgcacctaccactat	PTHR10641:SF465 - MYB TRANSCRIPTION FACTOR
Eucgr.K01046	EgPHR11	1696	1705	-	7.61e-07	GCGTACGGCC
Eucgr.K01476	EgPHR3	1105	1118	+	5.31e-06	aacagaatcttcta	PTHR31499:SF4 - MYB FAMILY TRANSCRIPTION FACTOR-RELATED
Eucgr.K01476	EgPHR5	1128	1141	+	1.34e-06	aatagaatcttctc	PTHR31499:SF4 - MYB FAMILY TRANSCRIPTION FACTOR-RELATED
Eucgr.K02302	EgPHR10	14	25	+	4.29e-06	caaaatatcttg
Eucgr.K02302	EgPHR10	1809	1820	-	4.69e-06	CAAAATATCTTC
Eucgr.K02654	EgPHR11	1966	1995	+	5.27e-06	cgcgggacccgccatttccggagagcccgg	PTHR31072:SF6 - TRANSCRIPTION FACTOR TCP18
Eucgr.K02654	EgPHR6	118	147	-	6.12e-06	GGTGGGCCCCCGGCGCGTGTCCCCCCACAC	PTHR31072:SF6 - TRANSCRIPTION FACTOR TCP18
Eucgr.K02654	EgPHR6	12	41	+	1.3e-06	cgcgggccccaccacccatcccaaatattc	PTHR31072:SF6 - TRANSCRIPTION FACTOR TCP18
Eucgr.K02659	EgPHR7	976	990	+	2.07e-06	ttcattcttatcctc
Eucgr.K02763	EgPHR2	509	520	-	9.62e-07	AAAAACAGAGAA	PTHR10694:SF38 - LYSINE-SPECIFIC DEMETHYLASE REF6
Eucgr.K02763	EgPHR10	466	477	+	6.37e-07	caaaacagagca	PTHR10694:SF38 - LYSINE-SPECIFIC DEMETHYLASE REF6
Eucgr.K02809	EgPHR2	225	245	-	2.04e-06	TCCTCCTCCTCCTCCTTCACG
Eucgr.K02809	EgPHR2	228	248	-	1.57e-06	TGCTCCTCCTCCTCCTCCTTC
Eucgr.K02809	EgPHR2	237	257	-	2.37e-06	TCCTCCTCGTGCTCCTCCTCC
Eucgr.K02809	EgPHR2	249	269	-	3.39e-08	GCCGCCGTCGCCTCCTCCTCG
Eucgr.K02809	EgPHR2	252	272	-	3.62e-09	ACCGCCGCCGTCGCCTCCTCC
Eucgr.K02809	EgPHR2	255	275	-	5.44e-07	CCAACCGCCGCCGTCGCCTCC
Eucgr.K02809	EgPHR2	287	307	-	4.54e-10	GCCGCCGCCGCCGCCGCCAAC
Eucgr.K02809	EgPHR2	290	310	-	6.89e-14	ACCGCCGCCGCCGCCGCCGCC
Eucgr.K02809	EgPHR2	293	313	-	9.54e-08	CCGACCGCCGCCGCCGCCGCC
Eucgr.K02809	EgPHR8	712	732	+	5.5e-06	cccaccaccaccaccaccacc
Eucgr.K02809	EgPHR8	715	735	+	3.09e-06	accaccaccaccaccaccacc
Eucgr.K02809	EgPHR8	718	738	+	3.09e-06	accaccaccaccaccaccacc
Eucgr.K02809	EgPHR8	721	741	+	3.09e-06	accaccaccaccaccaccacc
Eucgr.K02809	EgPHR8	724	744	+	3.09e-06	accaccaccaccaccaccacc
Eucgr.K02809	EgPHR8	727	747	+	2.9e-06	accaccaccaccaccaccgtt
Eucgr.K02809	EgPHR8	730	750	+	7e-06	accaccaccaccaccgttgga
Eucgr.K02809	EgPHR6	658	678	-	4.53e-06	GCCGCCGCCGCCAGCAGCAGC
Eucgr.K02809	EgPHR6	661	681	-	7.85e-08	GCCGCCGCCGCCGCCAGCAGC
Eucgr.K02809	EgPHR6	664	684	+	9.89e-06	gctggcggcggcggcggcggc
Eucgr.K02809	EgPHR6	664	684	-	6.35e-11	GCCGCCGCCGCCGCCGCCAGC
Eucgr.K02809	EgPHR6	667	687	-	1.73e-11	GACGCCGCCGCCGCCGCCGCC
Eucgr.K02809	EgPHR6	670	690	-	2.29e-08	TCAGACGCCGCCGCCGCCGCC
Eucgr.K02809	EgPHR6	673	693	-	8.22e-06	TAATCAGACGCCGCCGCCGCC
Eucgr.K02841	EgPHR1	1194	1214	-	4.46e-07	AAGAAAAGGAAAAAGGAGGAG	PF02701 - Dof domain, zinc finger (zf-Dof)
Eucgr.K02841	EgPHR1	1201	1221	-	3.42e-07	GGGAAAAAAGAAAAGGAAAAA	PF02701 - Dof domain, zinc finger (zf-Dof)
Eucgr.K02841	EgPHR1	1206	1226	-	1.81e-06	AAAAAGGGAAAAAAGAAAAGG	PF02701 - Dof domain, zinc finger (zf-Dof)
Eucgr.K02841	EgPHR1	1215	1235	-	8.78e-08	GGTGAAAAGAAAAAGGGAAAA	PF02701 - Dof domain, zinc finger (zf-Dof)
Eucgr.K02841	EgPHR12	1322	1342	-	8.9e-07	AAGAGAAGGAAAAAGATGAAT	PF02701 - Dof domain, zinc finger (zf-Dof)
Eucgr.K02841	EgPHR12	1729	1749	+	9.38e-07	caagcaaacaaaaaggaaaag	PF02701 - Dof domain, zinc finger (zf-Dof)
Eucgr.K02841	EgPHR2	998	1018	-	5.01e-06	TAGGAGAGGAAAAAGAAGAAG	PF02701 - Dof domain, zinc finger (zf-Dof)
Eucgr.K02841	EgPHR8	1767	1787	+	2.04e-07	aaagaaaaaaaaaagaagaag	PF02701 - Dof domain, zinc finger (zf-Dof)
Eucgr.K02841	EgPHR8	1779	1799	+	7.69e-08	aagaagaagaaaaagaaaaag	PF02701 - Dof domain, zinc finger (zf-Dof)
Eucgr.K02841	EgPHR8	1785	1805	+	3.69e-07	aagaaaaagaaaaagaagagg	PF02701 - Dof domain, zinc finger (zf-Dof)
Eucgr.K02841	EgPHR7	632	652	+	7.41e-09	acaagaaagaaaaaggaaaaa	PF02701 - Dof domain, zinc finger (zf-Dof)
Eucgr.K02841	EgPHR7	640	660	+	8.9e-06	gaaaaaggaaaaaagagagag	PF02701 - Dof domain, zinc finger (zf-Dof)
Eucgr.K02841	EgPHR10	148	168	-	5.23e-06	GAAAAACAGGAAAAGGAAGAG	PF02701 - Dof domain, zinc finger (zf-Dof)
Eucgr.K02841	EgPHR10	305	325	+	9.65e-06	aaagaaagaaaaaagattaga	PF02701 - Dof domain, zinc finger (zf-Dof)
Eucgr.K02841	EgPHR10	316	336	+	7.15e-06	aaagattagaaaaaggggcaa	PF02701 - Dof domain, zinc finger (zf-Dof)
Eucgr.K02841	EgPHR6	747	767	-	1.29e-07	GAAAAAAAAAAAAAGAAACAA	PF02701 - Dof domain, zinc finger (zf-Dof)
Eucgr.K02966	EgPHR6	1919	1929	+	4.29e-06	aatagaatgtt
Eucgr.K03144	EgPHR1	1213	1227	+	5.21e-07	ttttttccctttttc	PF02701 - Dof domain, zinc finger (zf-Dof)
Eucgr.K03144	EgPHR12	1737	1751	-	6.35e-06	CCCTTTTCCTTTTTG	PF02701 - Dof domain, zinc finger (zf-Dof)
Eucgr.K03144	EgPHR7	640	654	-	3.05e-07	CTTTTTTCCTTTTTC	PF02701 - Dof domain, zinc finger (zf-Dof)
Eucgr.K03144	EgPHR11	302	316	-	6.35e-06	TTACTTCACTTTTTG	PF02701 - Dof domain, zinc finger (zf-Dof)
Eucgr.K03266	EgPHR2	244	271	-	8.86e-06	CCGCCGCCGTCGCCTCCTCCTCGTGCTC
Eucgr.K03266	EgPHR2	250	277	-	1.28e-10	CACCAACCGCCGCCGTCGCCTCCTCCTC
Eucgr.K03266	EgPHR2	263	290	-	1.39e-08	CAACCGCCGCCGCCACCAACCGCCGCCG
Eucgr.K03266	EgPHR2	266	293	-	5.16e-09	CGCCAACCGCCGCCGCCACCAACCGCCG
Eucgr.K03266	EgPHR2	276	303	-	1.67e-06	CCGCCGCCGCCGCCAACCGCCGCCGCCA
Eucgr.K03266	EgPHR2	279	306	-	5.35e-10	CCGCCGCCGCCGCCGCCAACCGCCGCCG
Eucgr.K03266	EgPHR2	282	309	-	9.15e-12	CCGCCGCCGCCGCCGCCGCCAACCGCCG
Eucgr.K03266	EgPHR2	285	312	-	3.2e-11	CGACCGCCGCCGCCGCCGCCGCCAACCG
Eucgr.K03266	EgPHR2	288	315	-	6.98e-11	GCCCGACCGCCGCCGCCGCCGCCGCCAA
Eucgr.K03266	EgPHR6	653	680	-	1.81e-08	CCGCCGCCGCCGCCAGCAGCAGCAGCCG
Eucgr.K03266	EgPHR6	656	683	-	2.77e-10	CCGCCGCCGCCGCCGCCAGCAGCAGCAG
Eucgr.K03266	EgPHR6	659	686	-	2.13e-10	ACGCCGCCGCCGCCGCCGCCAGCAGCAG
Eucgr.K03266	EgPHR6	662	689	-	1.21e-10	CAGACGCCGCCGCCGCCGCCGCCAGCAG
Eucgr.K03266	EgPHR6	665	692	-	2.64e-09	AATCAGACGCCGCCGCCGCCGCCGCCAG
Eucgr.K03284	EgPHR10	578	592	-	5.52e-06	CCTGGAAAACCGGGG
Eucgr.K03592	EgPHR12	641	654	-	3.85e-08	GGGGAGTCACGTGG
Eucgr.K03592	EgPHR12	705	718	-	6.56e-06	AGATGGGCACGTGG
Eucgr.L00152	EgPHR12	1338	1352	+	4.09e-06	ctcttttttaaccgc

## Sheet: Table S6
Table S6. The annotations of PHR and their interaction proteins by STRING
	Gene_ID	Identifier	Name	Domain_summary_url	Annotation	Other_names_and_aliases
EgPHRs in Eucalyptus grandis	A0A059C989	71139.A0A059C989	WD_REPEATS_REGION	WD_REPEATS_REGION domain-containing protein.	https://smart.embl.de/smart/DDvec.cgi?smart=174:WD40(26|64)+WD40(67|112)+	104428393,A0A059C989,A0A059C989_EUCGR,Anaphase-promoting complex subunit 4-like,EUGRSUZ_E034971,WD_REPEATS_REGION domain-containing protein,XP_018721708,egr:104428393
	EUGRSUZ_B01277	71139.A0A059D1W4	APC7	Uncharacterized protein.	https://smart.embl.de/smart/DDvec.cgi?smart=561:TPR(43|76)+Pfam_TPR_8(141|171)+TPR(215|248)+TPR(249|282)+TPR(350|383)+TPR(417|451)+TPR(485|518)+	104425820,A0A059D1W4,A0A059D1W4_EUCGR,Anaphase-promoting complex subunit 7,Anaphase-promoting complex subunit 7 isoform X1,EUGRSUZ_B01277,Uncharacterized protein,XM_010038635.2,XP_010036937,XP_010036937.1,egr:104425820
	EUGRSUZ_B03612	71139.A0A059D8L7	TAF1	TAFII55_N domain-containing protein.	https://smart.embl.de/smart/DDvec.cgi?smart=147:TAFII55_N(1|143)+	A0A059D8L7,A0A059D8L7_EUCGR,EUGRSUZ_B03612,TAFII55_N domain-containing protein
	EUGRSUZ_C00116	71139.A0A059CKF7	TAF13	Uncharacterized protein.	https://smart.embl.de/smart/DDvec.cgi?smart=127:Pfam_TFIID-18kDa(27|117)+	104435930,A0A059CKF7,A0A059CKF7_EUCGR,EUGRSUZ_C00116,Transcription initiation factor TFIID subunit 13,Uncharacterized protein,XM_010048638.2,XP_010046940,XP_010046940.1,egr:104435930
	EUGRSUZ_C01177	71139.A0A059CN91	SPX3	SPX domain-containing protein.	https://smart.embl.de/smart/DDvec.cgi?smart=300:Pfam_SPX(1|54)+Pfam_SPX(116|175)+	104436692,A0A059CN91,A0A059CN91_EUCGR,EUGRSUZ_C01177,SPX domain-containing protein,SPX domain-containing protein 2,XM_010049539.2,XP_010047841,XP_010047841.1,egr:104436692
	EUGRSUZ_C01704	71139.A0A059CPF5	EMB1789	Uncharacterized protein.	https://smart.embl.de/smart/DDvec.cgi?smart=475:ZnF_C3H1(48|73)+ZnF_C3H1(79|103)+ZnF_C3H1(105|129)+	104437009,A0A059CPF5,A0A059CPF5_EUCGR,EUGRSUZ_C01704,Uncharacterized protein,Uncharacterized protein LOC104437009,XP_010048162,egr:104437009
	EUGRSUZ_C03845	71139.A0A059CWD2	KLP1	Kinesin-like protein; Belongs to the TRAFAC class myosin-kinesin ATPase superfamily. Kinesin family.	https://smart.embl.de/smart/DDvec.cgi?smart=730:KISc(160|493)+	104438287,A0A059CWD2,A0A059CWD2_EUCGR,EUGRSUZ_C03845,Kinesin family member 2/24,Kinesin-like protein,Kinesin-like protein KIN-13B isoform X1,XM_010051396.2,XP_010049698,XP_010049698.1,egr:104438287
	EUGRSUZ_C04220	71139.A0A059CXF5	SPX2	SPX domain-containing protein.	https://smart.embl.de/smart/DDvec.cgi?smart=276:Pfam_SPX(1|40)+Pfam_SPX(105|165)+	104438539,A0A059CXF5,A0A059CXF5_EUCGR,EUGRSUZ_C04220,SPX domain-containing protein,SPX domain-containing protein 1,XM_010051708.2,XP_010050010,XP_010050010.1,egr:104438539
	EUGRSUZ_D02407	71139.A0A059CIK0	MAD1	Uncharacterized protein.	http://smart.embl.de/smart/DDvec.cgi?smart=148:	104442207,A0A059CIK0,A0A059CIK0_EUCGR,EUGRSUZ_D02407,Uncharacterized protein,Uncharacterized protein LOC104442207,XP_018728264,egr:104442207
	EUGRSUZ_D02489	71139.A0A059CJ79		Uncharacterized protein.	https://smart.embl.de/smart/DDvec.cgi?smart=268:Pfam_SKA1(20|258)+	104442268,A0A059CJ79,A0A059CJ79_EUCGR,EUGRSUZ_D02489,Uncharacterized protein,XM_010055629.2,XP_010053930,XP_010053931.1,egr:104442268
	EUGRSUZ_D02501	71139.A0A059CIP7	RHIP1	Uncharacterized protein.	http://smart.embl.de/smart/DDvec.cgi?smart=270:	104442278,A0A059CIP7,A0A059CIP7_EUCGR,EUGRSUZ_D02501,Uncharacterized protein,Uncharacterized protein LOC104442278,XP_010053946,egr:104442278
	EUGRSUZ_E03865	71139.A0A059CA42	HMP35_1	Uncharacterized protein.	http://smart.embl.de/smart/DDvec.cgi?smart=359:	104447519,A0A059CA42,A0A059CA42_EUCGR,EUGRSUZ_E03865,Protein PYRICULARIA ORYZAE RESISTANCE 21-like,Uncharacterized protein,XP_018729097,egr:104447519
	EUGRSUZ_E03869	71139.A0A059C9H6	HMP35_2	Uncharacterized protein.	http://smart.embl.de/smart/DDvec.cgi?smart=349:	108959383,A0A059C9H6,A0A059C9H6_EUCGR,EUGRSUZ_E03869,Uncharacterized protein,XP_018728520,egr:108959383
	EUGRSUZ_F01248	71139.A0A059BNT2	TPR_REGION	TPR_REGION domain-containing protein.	https://smart.embl.de/smart/DDvec.cgi?smart=545:Pfam_ANAPC3(18|98)+TPR(130|163)+TPR(243|276)+TPR(311|344)+TPR(345|378)+TPR(379|412)+TPR(413|446)+TPR(452|485)+TPR(486|519)+	104448550,A0A059BNT2,A0A059BNT2_EUCGR,Anaphase-promoting complex subunit 6,Anaphase-promoting complex subunit 6 isoform X1,EUGRSUZ_F01248,TPR_REGION domain-containing protein,XM_010062408.2,XP_010060710,XP_010060710.1,egr:104448550
	EUGRSUZ_F04059	71139.A0A059BXM2		Uncharacterized protein.	https://smart.embl.de/smart/DDvec.cgi?smart=580:Pfam_Lzipper-MIP1(69|148)+Pfam_DUF547(357|491)+	104450719,A0A059BXM2,A0A059BXM2_EUCGR,EUGRSUZ_F04059,Uncharacterized protein,Uncharacterized protein LOC104450719,XM_010065395.2,XM_018876212.1,XM_018876213.1,XM_018876214.1,XM_018876215.1,XM_018876216.1,XP_010063697,XP_010063697.1,XP_018731757.1,XP_018731758.1,XP_018731759.1,XP_018731760.1,XP_018731761.1,egr:104450719
	EUGRSUZ_F04150	71139.A0A059BY61	ISTL1	Uncharacterized protein.	https://smart.embl.de/smart/DDvec.cgi?smart=564:Pfam_Ist1(18|182)+	104450798,A0A059BY61,A0A059BY61_EUCGR,EUGRSUZ_F04150,IST1 homolog,Uncharacterized protein,Vacuolar protein sorting-associated protein IST1,XM_010065496.2,XP_010063798,XP_010063798.1,egr:104450798
	EUGRSUZ_G02080	71139.A0A059BE46	BBX1	B box-type domain-containing protein.	https://smart.embl.de/smart/DDvec.cgi?smart=326:Pfam_PLATZ(168|245)+	104453640,A0A059BE46,A0A059BE46_EUCGR,B box-type domain-containing protein,EUGRSUZ_G02080,Uncharacterized protein LOC104453640,XP_010066554,egr:104453640
	EUGRSUZ_G03029	71139.A0A059BHW7	DIV1	Uncharacterized protein.	https://smart.embl.de/smart/DDvec.cgi?smart=287:SANT(16|67)+SANT(115|165)+	104454369,A0A059BHW7,A0A059BHW7_EUCGR,EUGRSUZ_G03029,Transcription factor DIVARICATA,Uncharacterized protein,XM_010069195.2,XP_010067497,XP_010067497.1,egr:104454369
	EUGRSUZ_G03070	71139.A0A059BJ24	APC1	APC1_C domain-containing protein.	https://smart.embl.de/smart/DDvec.cgi?smart=1727:Pfam_ANAPC1(14|129)+	104454403,A0A059BJ24,A0A059BJ24_EUCGR,APC1_C domain-containing protein,Anaphase-promoting complex subunit 1,Anaphase-promoting complex subunit 1 isoform X1,EUGRSUZ_G03070,XP_010067536,egr:104454403
	EUGRSUZ_H01613	71139.A0A059AZ26	BSL1	Serine/threonine-protein phosphatase.	https://smart.embl.de/smart/DDvec.cgi?smart=887:Pfam_Kelch_3(45|108)+Pfam_Kelch_3(163|214)+PP2Ac(556|840)+	104457079,3.1.3.16,A0A059AZ26,A0A059AZ26_EUCGR,EC 3.1.3.16,EUGRSUZ_H01613,Protein phosphatase,Serine/threonine-protein phosphatase,XM_010072024.2,XP_010070326,XP_010070326.1,egr:104457079
	EUGRSUZ_H04509	71139.A0A059B6H7	TGH1	Uncharacterized protein.	https://smart.embl.de/smart/DDvec.cgi?smart=663:SWAP(119|171)+RPR(273|404)+	104415576,A0A059B6H7,A0A059B6H7_EUCGR,EUGRSUZ_H04509,Uncharacterized protein,XM_010026910.2,XM_010026911.2,XP_010025212,XP_010025212.1,XP_010025213.1,egr:104415576
	EUGRSUZ_I00217	71139.A0A059ALG3	CULLIN1	CULLIN_2 domain-containing protein; Belongs to the cullin family.	https://smart.embl.de/smart/DDvec.cgi?smart=873:Pfam_Cullin(526|761)+APC2(812|871)+	104418132,A0A059ALG3,A0A059ALG3_EUCGR,Anaphase-promoting complex subunit 2,CULLIN_2 domain-containing protein,EUGRSUZ_I00217,XM_010029375.2,XP_010027677,XP_010027677.1,egr:104418132
	EUGRSUZ_I00440	71139.A0A059AL74	Peptidase C19_1	USP domain-containing protein; Belongs to the peptidase C19 family.	https://smart.embl.de/smart/DDvec.cgi?smart=368:Pfam_UCH_1(23|329)+	104418271,3.4.19.12,A0A059AL74,A0A059AL74_EUCGR,EC 3.4.19.12,EUGRSUZ_I00440,USP domain-containing protein,Ubiquitin carboxyl-terminal hydrolase 12/46,Ubiquitin carboxyl-terminal hydrolase 4,XM_010029555.2,XM_018863071.1,XP_010027857,XP_010027857.1,XP_018718616.1,egr:104418271
	EUGRSUZ_I01961	71139.A0A059AQF5	SPX1	SPX domain-containing protein.	https://smart.embl.de/smart/DDvec.cgi?smart=311:Pfam_SPX(35|126)+	104419376,A0A059AQF5,A0A059AQF5_EUCGR,EUGRSUZ_I01961,SPX domain-containing protein,SPX domain-containing protein 4,XM_010031013.2,XP_010029315,XP_010029315.1,egr:104419376
	EUGRSUZ_I02176	71139.A0A059ART5	KCBP1	Uncharacterized protein; Belongs to the TRAFAC class myosin-kinesin ATPase superfamily. Kinesin family.	https://smart.embl.de/smart/DDvec.cgi?smart=1266:MyTH4(116|275)+B41(276|500)+KISc(888|1219)+	104419543,A0A059ART5,A0A059ART5_EUCGR,EUGRSUZ_I02176,Uncharacterized protein,XM_010031234.2,XM_010031235.2,XM_010031236.2,XP_010029536,XP_010029536.1,XP_010029537.1,XP_010029538.1,egr:104419543
	EUGRSUZ_I02796	71139.A0A059AU15	MAD2	Uncharacterized protein.	https://smart.embl.de/smart/DDvec.cgi?smart=719:Pfam_MAD(74|717)+	104420029,A0A059AU15,A0A059AU15_EUCGR,EUGRSUZ_I02796,Mitotic spindle assembly checkpoint protein MAD1,Uncharacterized protein,XM_010031927.2,XP_010030229,XP_010030229.1,egr:104420029
	EUGRSUZ_J02308	71139.A0A059AGR2	PhLP1	Phosducin domain-containing protein.	https://smart.embl.de/smart/DDvec.cgi?smart=283:Pfam_Phosducin(85|223)+	104422687,A0A059AGR2,A0A059AGR2_EUCGR,EUGRSUZ_J02308,Phosducin domain-containing protein,Phosducin-like protein 3,XP_010033387,egr:104422687
	EUGRSUZ_J02978	71139.A0A059AI50	KLP2	Kinesin-like protein; Belongs to the TRAFAC class myosin-kinesin ATPase superfamily. Kinesin family.	https://smart.embl.de/smart/DDvec.cgi?smart=714:KISc(191|522)+	104423107,A0A059AI50,A0A059AI50_EUCGR,EUGRSUZ_J02978,Kinesin family member 2/24,Kinesin-like protein,Kinesin-like protein KIN-13B,XM_010035572.2,XP_010033874,XP_010033874.1,egr:104423107
	EUGRSUZ_K00753	71139.A0A058ZZR4	PUB4	Uncharacterized protein.	https://smart.embl.de/smart/DDvec.cgi?smart=466:ARM(80|122)+ARM(124|164)+ARM(206|246)+	104427145,A0A058ZZR4,A0A058ZZR4_EUCGR,EUGRSUZ_K00753,Uncharacterized protein,XP_010038589,egr:104427145
	EUGRSUZ_K02455	71139.A0A059A512	EMB3102	Uncharacterized protein.	https://smart.embl.de/smart/DDvec.cgi?smart=574:Pfam_PPR(19|48)+Pfam_PPR(91|117)+Pfam_PPR_1(116|145)+Pfam_PPR_1(147|176)+Pfam_PPR_3(240|298)+Pfam_PPR(321|351)+Pfam_PPR(352|381)+Pfam_PPR(387|415)+Pfam_PPR(423|451)+Pfam_PPR(490|519)+	104427706,A0A059A512,A0A059A512_EUCGR,EUGRSUZ_K02455,Uncharacterized protein,XP_010039060,egr:104427706
	EgPHR1	71139.A0A059DF34		HTH myb-type domain-containing protein.	https://smart.embl.de/smart/DDvec.cgi?smart=484:Pfam_Myb_DNA-binding(260|311)+Pfam_Myb_CC_LHEQLE(343|390)+	104436960,A0A059DF34,A0A059DF34_EUCGR,EUGRSUZ_A01323,EgPHR1,HTH myb-type domain-containing protein,Protein PHOSPHATE STARVATION RESPONSE 1,XM_010049827.2,XM_018873741.1,XP_010048129,XP_010048129.1,XP_018729286.1,egr:104436960
	EgPHR10	71139.A0A059CF79		HTH myb-type domain-containing protein.	https://smart.embl.de/smart/DDvec.cgi?smart=308:Pfam_Myb_DNA-binding(51|102)+Pfam_Myb_CC_LHEQLE(135|182)+	104441194,A0A059CF79,A0A059CF79_EUCGR,EUGRSUZ_D00972,EgPHR10,HTH myb-type domain-containing protein,XP_018727520,egr:104441194
	EgPHR11	71139.A0A059AUZ1		HTH myb-type domain-containing protein.	https://smart.embl.de/smart/DDvec.cgi?smart=313:Pfam_Myb_DNA-binding(51|102)+Pfam_Myb_CC_LHEQLE(145|192)+	104456029,A0A059AUZ1,A0A059AUZ1_EUCGR,EUGRSUZ_H00055,EgPHR11,HTH myb-type domain-containing protein,Protein PHR1-LIKE 2 isoform X1,XM_010070737.2,XP_010069038,XP_010069039.1,egr:104456029
	EgPHR12	71139.A0A059CJ51		HTH myb-type domain-containing protein.	https://smart.embl.de/smart/DDvec.cgi?smart=293:Pfam_Myb_DNA-binding(30|81)+Pfam_Myb_CC_LHEQLE(127|174)+	104442369,A0A059CJ51,A0A059CJ51_EUCGR,EUGRSUZ_D02611,EgPHR12,HTH myb-type domain-containing protein,Myb family transcription factor PHL11,XM_010055783.2,XP_010054085,XP_010054085.1,egr:104442369
	EgPHR2	71139.A0A059BXL9		HTH myb-type domain-containing protein.	https://smart.embl.de/smart/DDvec.cgi?smart=498:Pfam_Myb_DNA-binding(266|317)+Pfam_Myb_CC_LHEQLE(354|401)+	104450718,A0A059BXL9,A0A059BXL9_EUCGR,EUGRSUZ_F04055,EgPHR2,HTH myb-type domain-containing protein,Myb family transcription factor PHL6,XM_010065394.2,XP_010063696,XP_010063696.1,egr:104450718
	EgPHR3	71139.A0A059A1W6		HTH myb-type domain-containing protein.	https://smart.embl.de/smart/DDvec.cgi?smart=419:Pfam_Myb_DNA-binding(48|99)+Pfam_Myb_CC_LHEQLE(146|193)+	104425247,A0A059A1W6,A0A059A1W6_EUCGR,EUGRSUZ_K01476,EgPHR3,HTH myb-type domain-containing protein,Myb-related protein 2 isoform X1,XM_010037884.2,XP_010036186,XP_010036186.1,egr:104425247
	EgPHR4	71139.A0A059DIA1		HTH myb-type domain-containing protein.	https://smart.embl.de/smart/DDvec.cgi?smart=384:Pfam_Myb_DNA-binding(218|269)+Pfam_Myb_CC_LHEQLE(300|347)+	104445780,A0A059DIA1,A0A059DIA1_EUCGR,EUGRSUZ_A02444,EgPHR4,HTH myb-type domain-containing protein,Myb family transcription factor PHL13 isoform X1,XP_010058009,egr:104445780
	EgPHR5	71139.A0A059DGG5		HTH myb-type domain-containing protein.	https://smart.embl.de/smart/DDvec.cgi?smart=377:Pfam_Myb_DNA-binding(48|99)+Pfam_Myb_CC_LHEQLE(142|189)+	104442716,A0A059DGG5,A0A059DGG5_EUCGR,EUGRSUZ_A02082,EgPHR5,HTH myb-type domain-containing protein,Myb-related protein 1 isoform X1,XM_010056129.2,XP_010054416,XP_010054431.1,egr:104442716
	EgPHR6	71139.A0A059D520		HTH myb-type domain-containing protein.	https://smart.embl.de/smart/DDvec.cgi?smart=371:Pfam_Myb_DNA-binding(175|226)+Pfam_Myb_CC_LHEQLE(260|307)+	104432550,A0A059D520,A0A059D520_EUCGR,EUGRSUZ_B02155,EgPHR6,HTH myb-type domain-containing protein,Myb family transcription factor PHL13,XM_010045007.2,XP_010043309,XP_010043309.1,egr:104432550
	EgPHR7	71139.A0A059BFT6		HTH myb-type domain-containing protein.	https://smart.embl.de/smart/DDvec.cgi?smart=353:Pfam_Myb_DNA-binding(20|71)+Pfam_Myb_CC_LHEQLE(121|168)+	104453942,A0A059BFT6,A0A059BFT6_EUCGR,EUGRSUZ_G02494,EgPHR7,HTH myb-type domain-containing protein,Myb family transcription factor PHL8,XM_010068601.2,XP_010066903,XP_010066903.1,egr:104453942
	EgPHR8	71139.A0A059BZL0		HTH myb-type domain-containing protein.	https://smart.embl.de/smart/DDvec.cgi?smart=358:Pfam_Myb_DNA-binding(34|85)+Pfam_Myb_CC_LHEQLE(126|167)+	104451042,A0A059BZL0,A0A059BZL0_EUCGR,EUGRSUZ_F04475,EgPHR8,HTH myb-type domain-containing protein,Myb family transcription factor APL isoform X1,XM_010065793.2,XP_010064095,XP_010064095.1,egr:104451042
	EgPHR9	71139.A0A059CC28		HTH myb-type domain-containing protein.	https://smart.embl.de/smart/DDvec.cgi?smart=329:Pfam_Myb_DNA-binding(51|102)+Pfam_Myb_CC_LHEQLE(135|182)+	104447696,A0A059CC28,A0A059CC28_EUCGR,EUGRSUZ_E04232,EgPHR9,HTH myb-type domain-containing protein,Uncharacterized protein LOC104447696,XP_018729137,egr:104447696
EgPHRs in Populus trichocarpa	A0A2K1XR52	3694.A0A2K1XR52		Uncharacterized protein.	https://smart.embl.de/smart/DDvec.cgi?smart=266:Pfam_SKA1(20|255)+	18105183,A0A2K1XR52,A0A2K1XR52_POPTR,POPTR_014G060000,Uncharacterized protein,XP_024440722,pop:18105183
	A0A2K1Y4G9	3694.A0A2K1Y4G9	IST1-LIKE1-1	Uncharacterized protein.	https://smart.embl.de/smart/DDvec.cgi?smart=591:Pfam_Ist1(18|182)+	18104500,A0A2K1Y4G9,A0A2K1Y4G9_POPTR,IST1 homolog isoform X1,POPTR_013G117100,Uncharacterized protein,Vacuolar protein sorting-associated protein IST1,XP_024439451,pop:18104500
	A0A2K1Y555	3694.A0A2K1Y555	TPC1	Uncharacterized protein.	https://smart.embl.de/smart/DDvec.cgi?smart=742:Pfam_Ion_trans(71|324)+EFh(335|363)+EFh(376|404)+Pfam_Ion_trans(438|691)+	18104631,A0A2K1Y555,A0A2K1Y555_POPTR,POPTR_013G131100,Two pore calcium channel protein 1 isoform X1,Two pore calcium channel protein, plant,Uncharacterized protein,XP_024439248,pop:18104631
	A0A2K1YRV2	3694.A0A2K1YRV2	PLATZ3-1	B box-type domain-containing protein.	https://smart.embl.de/smart/DDvec.cgi?smart=273:Pfam_PLATZ(119|196)+	7462659,A0A2K1YRV2,A0A2K1YRV2_POPTR,B box-type domain-containing protein,POPTR_010G103500,Uncharacterized protein LOC7462659 isoform X2,XP_002314769,pop:7462659
	A0A2K1ZGU6	3694.A0A2K1ZGU6	PLATZ3-2	B box-type domain-containing protein.	https://smart.embl.de/smart/DDvec.cgi?smart=218:Pfam_PLATZ(65|142)+	7471432,A0A2K1ZGU6,A0A2K1ZGU6_POPTR,B box-type domain-containing protein,POPTR_008G137300,Uncharacterized protein LOC7471432,XP_002312476,pop:7471432
	A0A2K1ZL56	3694.A0A2K1ZL56	APC7-1	Uncharacterized protein.	https://smart.embl.de/smart/DDvec.cgi?smart=559:TPR(43|76)+TPR(139|172)+TPR(247|280)+TPR(348|381)+TPR(415|449)+TPR(483|516)+	18101854,A0A2K1ZL56,A0A2K1ZL56_POPTR,Anaphase-promoting complex subunit 7,Anaphase-promoting complex subunit 7 isoform X1,POPTR_008G215100,Uncharacterized protein,XP_024461794,pop:18101854
	A0A2K1ZLF6	3694.A0A2K1ZLF6	ATKINESIN-13A-1	Kinesin-like protein; Belongs to the TRAFAC class myosin-kinesin ATPase superfamily. Kinesin family.	https://smart.embl.de/smart/DDvec.cgi?smart=818:KISc(205|546)+	112328458,A0A2K1ZLF6,A0A2K1ZLF6_POPTR,Kinesin family member 2/24,Kinesin-like protein,Kinesin-like protein KIN-13A,POPTR_008G221400,XP_024462810,pop:112328458
	A0A2K1ZLK8	3694.A0A2K1ZLK8	ATKINESIN-13A-2	Kinesin-like protein; Belongs to the TRAFAC class myosin-kinesin ATPase superfamily. Kinesin family.	https://smart.embl.de/smart/DDvec.cgi?smart=817:KISc(205|546)+	18101800,A0A2K1ZLK8,A0A2K1ZLK8_POPTR,Kinesin family member 2/24,Kinesin-like protein,Kinesin-like protein KIN-13A,POPTR_008G226200,XP_024463092,pop:18101800
	A0A2K1ZY45	3694.A0A2K1ZY45	SPX1	SPX domain-containing protein.	https://smart.embl.de/smart/DDvec.cgi?smart=305:Pfam_SPX(36|132)+Pfam_SPX(123|182)+	7474696,A0A2K1ZY45,A0A2K1ZY45_POPTR,POPTR_006G069500,SPX domain-containing protein,SPX domain-containing protein 1,XP_024458791,pop:7474696
	A0A2K2AZF0	3694.A0A2K2AZF0	MAD1	Uncharacterized protein.	https://smart.embl.de/smart/DDvec.cgi?smart=723:Pfam_MAD(73|721)+	7461537,A0A2K2AZF0,A0A2K2AZF0_POPTR,Mitotic spindle assembly checkpoint protein MAD1,Mitotic spindle checkpoint protein MAD1,POPTR_003G000900,Uncharacterized protein,XP_024454120,pop:7461537
	A0A2K2BM98	3694.A0A2K2BM98	(BSU1)-like 1-1	Serine/threonine-protein phosphatase; Belongs to the PPP phosphatase family. BSU subfamily.	https://smart.embl.de/smart/DDvec.cgi?smart=885:Pfam_Kelch_4(29|97)+Pfam_Kelch_5(95|135)+Pfam_Kelch_3(162|213)+PP2Ac(554|840)+	3.1.3.16,7481452,A0A2K2BM98,A0A2K2BM98_POPTR,POPTR_002G213300,Serine/threonine-protein phosphatase,XP_024450322,pop:7481452
	A0A2K2BZP2	3694.A0A2K2BZP2	KINESIN-13A	Kinesin-like protein; Belongs to the TRAFAC class myosin-kinesin ATPase superfamily. Kinesin family.	https://smart.embl.de/smart/DDvec.cgi?smart=719:KISc(197|528)+	7470552,A0A2K2BZP2,A0A2K2BZP2_POPTR,Kinesin family member 2/24,Kinesin-like protein,Kinesin-like protein KIN-13B,POPTR_001G182300,XP_024440273,pop:7470552
	A0A2K2CDP5	3694.A0A2K2CDP5	KCBP-1	Uncharacterized protein; Belongs to the TRAFAC class myosin-kinesin ATPase superfamily. Kinesin family.	https://smart.embl.de/smart/DDvec.cgi?smart=1268:MyTH4(119|278)+B41(279|503)+KISc(890|1221)+	7480361,A0A2K2CDP5,A0A2K2CDP5_POPTR,Kinesin-like protein KIN-14E,POPTR_001G455300,Uncharacterized protein,XP_024443199,pop:7480361
	A0A3N7EV10	3694.A0A3N7EV10	MAD2	Uncharacterized protein.	https://smart.embl.de/smart/DDvec.cgi?smart=684:Pfam_MAD(247|682)+	18098366,A0A3N7EV10,A0A3N7EV10_POPTR,Mitotic spindle assembly checkpoint protein MAD1,POPTR_004G228900,Uncharacterized protein,XP_006385088,pop:18098366
	A0A3N7FID7	3694.A0A3N7FID7		Uncharacterized protein.	https://smart.embl.de/smart/DDvec.cgi?smart=130:SIGNAL(1|21)+TRANS(107|129)+	18096238,A0A3N7FID7,A0A3N7FID7_POPTR,Classical arabinogalactan protein 7,POPTR_002G101101,Uncharacterized protein,XM_006386353.1,XP_006386415,XP_006386415.1,pop:18096238
	A0A3N7FW19	3694.A0A3N7FW19		Uncharacterized protein.	https://smart.embl.de/smart/DDvec.cgi?smart=138:SIGNAL(1|21)+	7468880,A0A3N7FW19,A0A3N7FW19_POPTR,Classical arabinogalactan protein 10,POPTR_005G161100,Uncharacterized protein,XP_024457591,pop:7468880
	A0A3N7G0R7	3694.A0A3N7G0R7		Uncharacterized protein.	https://smart.embl.de/smart/DDvec.cgi?smart=642:Pfam_Lzipper-MIP1(89|171)+Pfam_DUF547(424|558)+	7465571,A0A3N7G0R7,A0A3N7G0R7_POPTR,POPTR_007G003900,Uncharacterized protein,Uncharacterized protein LOC7465571 isoform X1,XP_024460815,pop:7465571
	A0A3N7G2C7	3694.A0A3N7G2C7	(BSU1)-like 1-2	Serine/threonine-protein phosphatase; Belongs to the PPP phosphatase family. BSU subfamily.	https://smart.embl.de/smart/DDvec.cgi?smart=886:Pfam_Kelch_4(29|97)+Pfam_Kelch_3(108|157)+PP2Ac(555|841)+	3.1.3.16,7466263,A0A3N7G2C7,A0A3N7G2C7_POPTR,EC 3.1.3.16,POPTR_014G135800,Protein phosphatase,Serine/threonine-protein phosphatase,XP_024441459,pop:7466263
	A0A3N7G7K3	3694.A0A3N7G7K3	SPX2	SPX domain-containing protein.	https://smart.embl.de/smart/DDvec.cgi?smart=301:Pfam_SPX(36|126)+Pfam_SPX(118|175)+	7459893,A0A3N7G7K3,A0A3N7G7K3_POPTR,POPTR_018G131500,SPX domain-containing protein,SPX domain-containing protein 1,XP_002324653,pop:7459893
	A0A3N7HD89	3694.A0A3N7HD89	IST1-LIKE 1-2	Uncharacterized protein.	https://smart.embl.de/smart/DDvec.cgi?smart=571:Pfam_Ist1(18|182)+	7475817,A0A3N7HD89,A0A3N7HD89_POPTR,POPTR_019G087400,Uncharacterized protein,Uncharacterized protein LOC7475817 isoform X1,Vacuolar protein sorting-associated protein IST1,XP_024447264,pop:7475817
	A0A3N7HG16	3694.A0A3N7HG16	KCBP-2	Uncharacterized protein; Belongs to the TRAFAC class myosin-kinesin ATPase superfamily. Kinesin family.	https://smart.embl.de/smart/DDvec.cgi?smart=1268:MyTH4(119|278)+B41(279|503)+KISc(890|1221)+	18103447,A0A3N7HG16,A0A3N7HG16_POPTR,Kinesin-like protein KIN-14E isoform X1,POPTR_011G146700,Uncharacterized protein,XP_006377870,pop:18103447
	A0A3N7HSV3	3694.A0A3N7HSV3	APC11	RING-type domain-containing protein.	https://smart.embl.de/smart/DDvec.cgi?smart=57:RING(7|49)+	18106985,A0A3N7HSV3,A0A3N7HSV3_POPTR,Anaphase-promoting complex subunit 11,POPTR_017G037701,RING-type domain-containing protein,XP_024444578,pop:18106985
	B9GTT4_POPTR	3694.B9GTT4	PUB12-1	Uncharacterized protein.	https://smart.embl.de/smart/DDvec.cgi?smart=577:ARM(191|232)+ARM(234|274)+ARM(316|356)+	7458286,B9GTT4,B9GTT4_POPTR,POPTR_002G224400,Uncharacterized protein,Uncharacterized protein LOC7458286,XP_002301599,pop:7458286
	B9HI96_POPTR	3694.B9HI96	APC2-1	CULLIN_2 domain-containing protein; Belongs to the cullin family.	https://smart.embl.de/smart/DDvec.cgi?smart=870:Pfam_Cullin(525|763)+APC2(809|868)+	7498184,Anaphase-promoting complex subunit 2,Anaphase-promoting complex subunit 2 isoform X1,B9HI96,B9HI96_POPTR,CULLIN_2 domain-containing protein,POPTR_008G089600,XM_002311280.2,XM_006379608.1,XP_002311316,XP_002311316.1,XP_006379670.1,pop:7498184
	B9HSE0_POPTR	3694.B9HSE0	APC7-2	Uncharacterized protein.	https://smart.embl.de/smart/DDvec.cgi?smart=559:TPR(43|76)+TPR(139|172)+TPR(247|280)+TPR(348|381)+TPR(415|449)+TPR(483|516)+	7475380,Anaphase-promoting complex subunit 7,Anaphase-promoting complex subunit 7 isoform X3,B9HSE0,B9HSE0_POPTR,POPTR_010G022100,Uncharacterized protein,XM_002314429.1,XP_002314465,XP_002314465.1,pop:7475380
	B9HXU3_POPTR	3694.B9HXU3	ATKINESIN-13A-3	Kinesin-like protein; Belongs to the TRAFAC class myosin-kinesin ATPase superfamily. Kinesin family.	https://smart.embl.de/smart/DDvec.cgi?smart=814:KISc(202|543)+	7496691,B9HXU3,B9HXU3_POPTR,Kinesin family member 2/24,Kinesin-like protein,Kinesin-like protein KIN-13A,POPTR_010G013500,XM_002314347.2,XP_002314383,XP_002314383.1,pop:7496691
	B9HXX8_POPTR	3694.B9HXX8	APC2-2	Uncharacterized protein.	http://smart.embl.de/smart/DDvec.cgi?smart=103:	B9HXX8,B9HXX8_POPTR,POPTR_010G166000,Uncharacterized protein,XM_002316088.1,XP_002316124.1
	B9IAK4_POPTR	3694.B9IAK4	PUB12-2	Uncharacterized protein.	https://smart.embl.de/smart/DDvec.cgi?smart=566:ARM(181|222)+ARM(224|264)+ARM(306|346)+ARM(348|389)+	7468526,B9IAK4,B9IAK4_POPTR,POPTR_014G158700,Uncharacterized protein,Uncharacterized protein LOC7468526,XM_002321116.2,XP_002321152,XP_002321152.1,pop:7468526
	B9MWW4_POPTR	3694.B9MWW4	FIM1	Uncharacterized protein.	http://smart.embl.de/smart/DDvec.cgi?smart=66:	B9MWW4,B9MWW4_POPTR,POPTR_017G139200,Uncharacterized protein,XM_006372420.1,XP_006372482.1
	U5GUD2_POPTR	3694.U5GUD2	RPS2	NB-ARC domain-containing protein; Belongs to the disease resistance NB-LRR family.	https://smart.embl.de/smart/DDvec.cgi?smart=991:Pfam_NB-ARC(155|440)+LRR(506|528)+LRR(529|551)+LRR(552|575)+LRR(598|623)+	18095893,Disease resistance protein At4g27190,Disease resistance protein RPS2,NB-ARC domain-containing protein,POPTR_001G416900,U5GUD2,U5GUD2_POPTR,XM_006370552.1,XP_006370614,XP_006370614.1,pop:18095893
	XP_010048129.2	3694.A0A2K2BPR4		HTH myb-type domain-containing protein.	https://smart.embl.de/smart/DDvec.cgi?smart=492:Pfam_Myb_DNA-binding(266|317)+Pfam_Myb_CC_LHEQLE(349|396)+	7459549,A0A2K2BPR4,A0A2K2BPR4_POPTR,HTH myb-type domain-containing protein,POPTR_002G257800,XP_002301855,XP_010048129.2,pop:7459549
	XP_010054085.2	3694.A0A2K2B4M5		HTH myb-type domain-containing protein.	https://smart.embl.de/smart/DDvec.cgi?smart=283:Pfam_Myb_DNA-binding(29|80)+Pfam_Myb_CC_LHEQLE(126|173)+	7465465,A0A2K2B4M5,A0A2K2B4M5_POPTR,HTH myb-type domain-containing protein,Myb family transcription factor PHL11,POPTR_003G100100,XP_010054085.2,XP_024452915,pop:7465465
	XP_010054416.1	3694.A0A2K1Y1P4		HTH myb-type domain-containing protein.	https://smart.embl.de/smart/DDvec.cgi?smart=422:Pfam_Myb_DNA-binding(48|99)+Pfam_Myb_CC_LHEQLE(148|195)+	7482358,A0A2K1Y1P4,A0A2K1Y1P4_POPTR,HTH myb-type domain-containing protein,Myb-related protein 2 isoform X1,POPTR_013G060200,XP_002319702,XP_010054416.1,pop:7482358
	XP_010063696.2	3694.A0A2K1ZLT0		HTH myb-type domain-containing protein.	https://smart.embl.de/smart/DDvec.cgi?smart=483:Pfam_Myb_DNA-binding(266|317)+Pfam_Myb_CC_LHEQLE(354|400)+	7497753,A0A2K1ZLT0,A0A2K1ZLT0_POPTR,HTH myb-type domain-containing protein,Myb family transcription factor PHL6,POPTR_007G003200,XP_002310903,XP_010063696.2,pop:7497753
	XP_010064095.2	3694.A0A3N7FMU4		HTH myb-type domain-containing protein.	https://smart.embl.de/smart/DDvec.cgi?smart=365:Pfam_Myb_DNA-binding(34|85)+Pfam_Myb_CC_LHEQLE(126|173)+	7464560,A0A3N7FMU4,A0A3N7FMU4_POPTR,HTH myb-type domain-containing protein,Myb family transcription factor APL isoform X2,POPTR_010G174100,XP_002315080,XP_010064095.2,pop:7464560
	XP_010066903.2	3694.A0A2K1ZE56		HTH myb-type domain-containing protein.	https://smart.embl.de/smart/DDvec.cgi?smart=322:Pfam_Myb_DNA-binding(19|70)+Pfam_Myb_CC_LHEQLE(123|170)+	7498175,A0A2K1ZE56,A0A2K1ZE56_POPTR,HTH myb-type domain-containing protein,Myb family transcription factor PHL8,POPTR_008G087600,XP_010066903.2,XP_024461762,pop:7498175
	XP_010069038.2	3694.A9PEQ8		HTH myb-type domain-containing protein.	https://smart.embl.de/smart/DDvec.cgi?smart=309:Pfam_Myb_DNA-binding(40|91)+Pfam_Myb_CC_LHEQLE(138|185)+	7461287,A9PEQ8,A9PEQ8_POPTR,B9IJH1,HTH myb-type domain-containing protein,POPTR_017G054800,Protein PHR1-LIKE 3,XM_002323738.2,XP_002323774,XP_002323774.2,XP_010069038.2,pop:7461287
	XP_018727520.2	3694.A0A2K1ZUI1		HTH myb-type domain-containing protein.	https://smart.embl.de/smart/DDvec.cgi?smart=335:Pfam_Myb_DNA-binding(51|102)+Pfam_Myb_CC_LHEQLE(135|182)+	7458457,A0A2K1ZUI1,A0A2K1ZUI1_POPTR,HTH myb-type domain-containing protein,Myb family transcription factor PHL7 isoform X2,POPTR_006G000800,XP_006380858,XP_018727520.2,pop:7458457
	XP_039163379.1	3694.A0A2K1WN81		HTH myb-type domain-containing protein.	https://smart.embl.de/smart/DDvec.cgi?smart=436:Pfam_Myb_DNA-binding(202|253)+Pfam_Myb_CC_LHEQLE(285|332)+	7465946,A0A2K1WN81,A0A2K1WN81_POPTR,HTH myb-type domain-containing protein,POPTR_019G020900,Protein PHR1-LIKE 1 isoform X2,XP_002325776,XP_039163379.1,pop:7465946
	XP_039165995.1	3694.A0A2K2A4K2		HTH myb-type domain-containing protein.	https://smart.embl.de/smart/DDvec.cgi?smart=411:Pfam_Myb_DNA-binding(238|289)+Pfam_Myb_CC_LHEQLE(320|367)+	7479535,A0A2K2A4K2,A0A2K2A4K2_POPTR,HTH myb-type domain-containing protein,Myb family transcription factor PHL5,POPTR_006G191000,XP_002308371,XP_039165995.1,pop:7479535
PtPHRs in Populus trichocarpa	A0A2K1XR52	3694.A0A2K1XR52		Uncharacterized protein.	https://smart.embl.de/smart/DDvec.cgi?smart=266:Pfam_SKA1(20|255)+	18105183,A0A2K1XR52,A0A2K1XR52_POPTR,POPTR_014G060000,Uncharacterized protein,XP_024440722,pop:18105183
	A0A2K1Y4G9	3694.A0A2K1Y4G9	IST1-LIKE1	Uncharacterized protein.	https://smart.embl.de/smart/DDvec.cgi?smart=591:Pfam_Ist1(18|182)+	18104500,A0A2K1Y4G9,A0A2K1Y4G9_POPTR,IST1 homolog isoform X1,POPTR_013G117100,Uncharacterized protein,Vacuolar protein sorting-associated protein IST1,XP_024439451,pop:18104500
	A0A2K1Y555	3694.A0A2K1Y555	TPC1	Uncharacterized protein.	https://smart.embl.de/smart/DDvec.cgi?smart=742:Pfam_Ion_trans(71|324)+EFh(335|363)+EFh(376|404)+Pfam_Ion_trans(438|691)+	18104631,A0A2K1Y555,A0A2K1Y555_POPTR,POPTR_013G131100,Two pore calcium channel protein 1 isoform X1,Two pore calcium channel protein, plant,Uncharacterized protein,XP_024439248,pop:18104631
	A0A2K1YRV2	3694.A0A2K1YRV2	PLATZ3-1	B box-type domain-containing protein.	https://smart.embl.de/smart/DDvec.cgi?smart=273:Pfam_PLATZ(119|196)+	7462659,A0A2K1YRV2,A0A2K1YRV2_POPTR,B box-type domain-containing protein,POPTR_010G103500,Uncharacterized protein LOC7462659 isoform X2,XP_002314769,pop:7462659
	A0A2K1ZGU6	3694.A0A2K1ZGU6	PLATZ3-2	B box-type domain-containing protein.	https://smart.embl.de/smart/DDvec.cgi?smart=218:Pfam_PLATZ(65|142)+	7471432,A0A2K1ZGU6,A0A2K1ZGU6_POPTR,B box-type domain-containing protein,POPTR_008G137300,Uncharacterized protein LOC7471432,XP_002312476,pop:7471432
	A0A2K1ZL56	3694.A0A2K1ZL56	APC7-1	Uncharacterized protein.	https://smart.embl.de/smart/DDvec.cgi?smart=559:TPR(43|76)+TPR(139|172)+TPR(247|280)+TPR(348|381)+TPR(415|449)+TPR(483|516)+	18101854,A0A2K1ZL56,A0A2K1ZL56_POPTR,Anaphase-promoting complex subunit 7,Anaphase-promoting complex subunit 7 isoform X1,POPTR_008G215100,Uncharacterized protein,XP_024461794,pop:18101854
	A0A2K1ZLF6	3694.A0A2K1ZLF6	ATKINESIN-13A-1	Kinesin-like protein; Belongs to the TRAFAC class myosin-kinesin ATPase superfamily. Kinesin family.	https://smart.embl.de/smart/DDvec.cgi?smart=818:KISc(205|546)+	112328458,A0A2K1ZLF6,A0A2K1ZLF6_POPTR,Kinesin family member 2/24,Kinesin-like protein,Kinesin-like protein KIN-13A,POPTR_008G221400,XP_024462810,pop:112328458
	A0A2K1ZLK8	3694.A0A2K1ZLK8	ATKINESIN-13A-2	Kinesin-like protein; Belongs to the TRAFAC class myosin-kinesin ATPase superfamily. Kinesin family.	https://smart.embl.de/smart/DDvec.cgi?smart=817:KISc(205|546)+	18101800,A0A2K1ZLK8,A0A2K1ZLK8_POPTR,Kinesin family member 2/24,Kinesin-like protein,Kinesin-like protein KIN-13A,POPTR_008G226200,XP_024463092,pop:18101800
	A0A2K1ZY45	3694.A0A2K1ZY45	SPX1	SPX domain-containing protein.	https://smart.embl.de/smart/DDvec.cgi?smart=305:Pfam_SPX(36|132)+Pfam_SPX(123|182)+	7474696,A0A2K1ZY45,A0A2K1ZY45_POPTR,POPTR_006G069500,SPX domain-containing protein,SPX domain-containing protein 1,XP_024458791,pop:7474696
	A0A2K2AZF0	3694.A0A2K2AZF0	MAD1	Uncharacterized protein.	https://smart.embl.de/smart/DDvec.cgi?smart=723:Pfam_MAD(73|721)+	7461537,A0A2K2AZF0,A0A2K2AZF0_POPTR,Mitotic spindle assembly checkpoint protein MAD1,Mitotic spindle checkpoint protein MAD1,POPTR_003G000900,Uncharacterized protein,XP_024454120,pop:7461537
	A0A2K2BM98	3694.A0A2K2BM98	(BSU1)-like 1-1	Serine/threonine-protein phosphatase; Belongs to the PPP phosphatase family. BSU subfamily.	https://smart.embl.de/smart/DDvec.cgi?smart=885:Pfam_Kelch_4(29|97)+Pfam_Kelch_5(95|135)+Pfam_Kelch_3(162|213)+PP2Ac(554|840)+	3.1.3.16,7481452,A0A2K2BM98,A0A2K2BM98_POPTR,POPTR_002G213300,Serine/threonine-protein phosphatase,XP_024450322,pop:7481452
	A0A2K2BZP2	3694.A0A2K2BZP2	KINESIN-13A	Kinesin-like protein; Belongs to the TRAFAC class myosin-kinesin ATPase superfamily. Kinesin family.	https://smart.embl.de/smart/DDvec.cgi?smart=719:KISc(197|528)+	7470552,A0A2K2BZP2,A0A2K2BZP2_POPTR,Kinesin family member 2/24,Kinesin-like protein,Kinesin-like protein KIN-13B,POPTR_001G182300,XP_024440273,pop:7470552
	A0A2K2CDP5	3694.A0A2K2CDP5	KCBP-1	Uncharacterized protein; Belongs to the TRAFAC class myosin-kinesin ATPase superfamily. Kinesin family.	https://smart.embl.de/smart/DDvec.cgi?smart=1268:MyTH4(119|278)+B41(279|503)+KISc(890|1221)+	7480361,A0A2K2CDP5,A0A2K2CDP5_POPTR,Kinesin-like protein KIN-14E,POPTR_001G455300,Uncharacterized protein,XP_024443199,pop:7480361
	A0A3N7EV10	3694.A0A3N7EV10	MAD2	Uncharacterized protein.	https://smart.embl.de/smart/DDvec.cgi?smart=684:Pfam_MAD(247|682)+	18098366,A0A3N7EV10,A0A3N7EV10_POPTR,Mitotic spindle assembly checkpoint protein MAD1,POPTR_004G228900,Uncharacterized protein,XP_006385088,pop:18098366
	A0A3N7FID7	3694.A0A3N7FID7		Uncharacterized protein.	https://smart.embl.de/smart/DDvec.cgi?smart=130:SIGNAL(1|21)+TRANS(107|129)+	18096238,A0A3N7FID7,A0A3N7FID7_POPTR,Classical arabinogalactan protein 7,POPTR_002G101101,Uncharacterized protein,XM_006386353.1,XP_006386415,XP_006386415.1,pop:18096238
	A0A3N7FW19	3694.A0A3N7FW19		Uncharacterized protein.	https://smart.embl.de/smart/DDvec.cgi?smart=138:SIGNAL(1|21)+	7468880,A0A3N7FW19,A0A3N7FW19_POPTR,Classical arabinogalactan protein 10,POPTR_005G161100,Uncharacterized protein,XP_024457591,pop:7468880
	A0A3N7G2C7	3694.A0A3N7G2C7	(BSU1)-like 1-2	Serine/threonine-protein phosphatase; Belongs to the PPP phosphatase family. BSU subfamily.	https://smart.embl.de/smart/DDvec.cgi?smart=886:Pfam_Kelch_4(29|97)+Pfam_Kelch_3(108|157)+PP2Ac(555|841)+	3.1.3.16,7466263,A0A3N7G2C7,A0A3N7G2C7_POPTR,EC 3.1.3.16,POPTR_014G135800,Protein phosphatase,Serine/threonine-protein phosphatase,XP_024441459,pop:7466263
	A0A3N7G7K3	3694.A0A3N7G7K3	SPX2	SPX domain-containing protein.	https://smart.embl.de/smart/DDvec.cgi?smart=301:Pfam_SPX(36|126)+Pfam_SPX(118|175)+	7459893,A0A3N7G7K3,A0A3N7G7K3_POPTR,POPTR_018G131500,SPX domain-containing protein,SPX domain-containing protein 1,XP_002324653,pop:7459893
	A0A3N7HD89	3694.A0A3N7HD89	IST1-LIKE 1	Uncharacterized protein.	https://smart.embl.de/smart/DDvec.cgi?smart=571:Pfam_Ist1(18|182)+	7475817,A0A3N7HD89,A0A3N7HD89_POPTR,POPTR_019G087400,Uncharacterized protein,Uncharacterized protein LOC7475817 isoform X1,Vacuolar protein sorting-associated protein IST1,XP_024447264,pop:7475817
	A0A3N7HG16	3694.A0A3N7HG16	KCBP-2	Uncharacterized protein; Belongs to the TRAFAC class myosin-kinesin ATPase superfamily. Kinesin family.	https://smart.embl.de/smart/DDvec.cgi?smart=1268:MyTH4(119|278)+B41(279|503)+KISc(890|1221)+	18103447,A0A3N7HG16,A0A3N7HG16_POPTR,Kinesin-like protein KIN-14E isoform X1,POPTR_011G146700,Uncharacterized protein,XP_006377870,pop:18103447
	A0A3N7HSV3	3694.A0A3N7HSV3	APC11	RING-type domain-containing protein.	https://smart.embl.de/smart/DDvec.cgi?smart=57:RING(7|49)+	18106985,A0A3N7HSV3,A0A3N7HSV3_POPTR,Anaphase-promoting complex subunit 11,POPTR_017G037701,RING-type domain-containing protein,XP_024444578,pop:18106985
	B9GTT4_POPTR	3694.B9GTT4	PUB12-1	Uncharacterized protein.	https://smart.embl.de/smart/DDvec.cgi?smart=577:ARM(191|232)+ARM(234|274)+ARM(316|356)+	7458286,B9GTT4,B9GTT4_POPTR,POPTR_002G224400,Uncharacterized protein,Uncharacterized protein LOC7458286,XP_002301599,pop:7458286
	B9HI96_POPTR	3694.B9HI96	APC2-1	CULLIN_2 domain-containing protein; Belongs to the cullin family.	https://smart.embl.de/smart/DDvec.cgi?smart=870:Pfam_Cullin(525|763)+APC2(809|868)+	7498184,Anaphase-promoting complex subunit 2,Anaphase-promoting complex subunit 2 isoform X1,B9HI96,B9HI96_POPTR,CULLIN_2 domain-containing protein,POPTR_008G089600,XM_002311280.2,XM_006379608.1,XP_002311316,XP_002311316.1,XP_006379670.1,pop:7498184
	B9HSE0_POPTR	3694.B9HSE0	APC7-2	Uncharacterized protein.	https://smart.embl.de/smart/DDvec.cgi?smart=559:TPR(43|76)+TPR(139|172)+TPR(247|280)+TPR(348|381)+TPR(415|449)+TPR(483|516)+	7475380,Anaphase-promoting complex subunit 7,Anaphase-promoting complex subunit 7 isoform X3,B9HSE0,B9HSE0_POPTR,POPTR_010G022100,Uncharacterized protein,XM_002314429.1,XP_002314465,XP_002314465.1,pop:7475380
	B9HXU3_POPTR	3694.B9HXU3	ATKINESIN-13A-3	Kinesin-like protein; Belongs to the TRAFAC class myosin-kinesin ATPase superfamily. Kinesin family.	https://smart.embl.de/smart/DDvec.cgi?smart=814:KISc(202|543)+	7496691,B9HXU3,B9HXU3_POPTR,Kinesin family member 2/24,Kinesin-like protein,Kinesin-like protein KIN-13A,POPTR_010G013500,XM_002314347.2,XP_002314383,XP_002314383.1,pop:7496691
	B9HXX8_POPTR	3694.B9HXX8	APC2-2	Uncharacterized protein.	http://smart.embl.de/smart/DDvec.cgi?smart=103:	B9HXX8,B9HXX8_POPTR,POPTR_010G166000,Uncharacterized protein,XM_002316088.1,XP_002316124.1
	B9IAK4_POPTR	3694.B9IAK4	PUB12-2	Uncharacterized protein.	https://smart.embl.de/smart/DDvec.cgi?smart=566:ARM(181|222)+ARM(224|264)+ARM(306|346)+ARM(348|389)+	7468526,B9IAK4,B9IAK4_POPTR,POPTR_014G158700,Uncharacterized protein,Uncharacterized protein LOC7468526,XM_002321116.2,XP_002321152,XP_002321152.1,pop:7468526
	B9MWW4_POPTR	3694.B9MWW4	FIM1	Uncharacterized protein.	http://smart.embl.de/smart/DDvec.cgi?smart=66:	B9MWW4,B9MWW4_POPTR,POPTR_017G139200,Uncharacterized protein,XM_006372420.1,XP_006372482.1
	Potri.001G133400.1	3694.A0A2K2BWY3		HTH myb-type domain-containing protein.	https://smart.embl.de/smart/DDvec.cgi?smart=282:Pfam_Myb_DNA-binding(28|79)+Pfam_Myb_CC_LHEQLE(125|172)+	18094090,A0A2K2BWY3,A0A2K2BWY3_POPTR,HTH myb-type domain-containing protein,Myb family transcription factor PHL11,POPTR_001G133400,Potri.001G133400.1,XP_024451795,pop:18094090
	Potri.001G314800.1	3694.U5GS23	PtrPHL3	HTH myb-type domain-containing protein.	https://smart.embl.de/smart/DDvec.cgi?smart=307:Pfam_Myb_DNA-binding(40|91)+Pfam_Myb_CC_LHEQLE(138|185)+	7461665,HTH myb-type domain-containing protein,POPTR_001G314800,Potri.001G314800.1,Protein PHR1-LIKE 3,U5GS23,U5GS23_POPTR,XM_006369739.1,XP_006369801,XP_006369801.1,pop:7461665
	Potri.002G257800.1	3694.A0A2K2BPR4		HTH myb-type domain-containing protein.	https://smart.embl.de/smart/DDvec.cgi?smart=492:Pfam_Myb_DNA-binding(266|317)+Pfam_Myb_CC_LHEQLE(349|396)+	7459549,A0A2K2BPR4,A0A2K2BPR4_POPTR,HTH myb-type domain-containing protein,POPTR_002G257800,Potri.002G257800.1,XP_002301855,pop:7459549
	Potri.003G100100.1	3694.A0A2K2B4M5		HTH myb-type domain-containing protein.	https://smart.embl.de/smart/DDvec.cgi?smart=283:Pfam_Myb_DNA-binding(29|80)+Pfam_Myb_CC_LHEQLE(126|173)+	7465465,A0A2K2B4M5,A0A2K2B4M5_POPTR,HTH myb-type domain-containing protein,Myb family transcription factor PHL11,POPTR_003G100100,Potri.003G100100.1,XP_024452915,pop:7465465
	Potri.006G000800.1	3694.A0A2K1ZUI1		HTH myb-type domain-containing protein.	https://smart.embl.de/smart/DDvec.cgi?smart=335:Pfam_Myb_DNA-binding(51|102)+Pfam_Myb_CC_LHEQLE(135|182)+	7458457,A0A2K1ZUI1,A0A2K1ZUI1_POPTR,HTH myb-type domain-containing protein,Myb family transcription factor PHL7 isoform X2,POPTR_006G000800,Potri.006G000800.1,XP_006380858,pop:7458457
	Potri.006G101000.1	3694.B9HCX3		HTH myb-type domain-containing protein.	https://smart.embl.de/smart/DDvec.cgi?smart=257:Pfam_Myb_DNA-binding(13|64)+Pfam_Myb_CC_LHEQLE(95|142)+	7468056,B9HCX3,B9HCX3_POPTR,HTH myb-type domain-containing protein,Myb family transcription factor PHL7,POPTR_006G101000,Potri.006G101000.1,XM_002308186.2,XP_002308222,XP_002308222.2,pop:7468056
	Potri.006G191000.1	3694.A0A2K2A4K2		HTH myb-type domain-containing protein.	https://smart.embl.de/smart/DDvec.cgi?smart=411:Pfam_Myb_DNA-binding(238|289)+Pfam_Myb_CC_LHEQLE(320|367)+	7479535,A0A2K2A4K2,A0A2K2A4K2_POPTR,HTH myb-type domain-containing protein,Myb family transcription factor PHL5,POPTR_006G191000,Potri.006G191000.1,XP_002308371,pop:7479535
	Potri.008G081800.1	3694.A0A2K1ZDT6		HTH myb-type domain-containing protein.	https://smart.embl.de/smart/DDvec.cgi?smart=356:Pfam_Myb_DNA-binding(33|84)+Pfam_Myb_CC_LHEQLE(122|163)+	7460667,A0A2K1ZDT6,A0A2K1ZDT6_POPTR,HTH myb-type domain-containing protein,Myb family transcription factor APL isoform X1,POPTR_008G081800,Potri.008G081800.1,XP_002312227,pop:7460667
	Potri.008G087600.1	3694.A0A2K1ZE56		HTH myb-type domain-containing protein.	https://smart.embl.de/smart/DDvec.cgi?smart=322:Pfam_Myb_DNA-binding(19|70)+Pfam_Myb_CC_LHEQLE(123|170)+	7498175,A0A2K1ZE56,A0A2K1ZE56_POPTR,HTH myb-type domain-containing protein,Myb family transcription factor PHL8,POPTR_008G087600,Potri.008G087600.1,XP_024461762,pop:7498175
	Potri.010G167900.1	3694.A0A2K1YVD4		HTH myb-type domain-containing protein.	https://smart.embl.de/smart/DDvec.cgi?smart=195:Pfam_Myb_DNA-binding(19|70)+Pfam_Myb_CC_LHEQLE(128|175)+	A0A2K1YVD4,A0A2K1YVD4_POPTR,HTH myb-type domain-containing protein,POPTR_010G167900,Potri.010G167900.1
	Potri.010G174100.1	3694.A0A3N7FMU4		HTH myb-type domain-containing protein.	https://smart.embl.de/smart/DDvec.cgi?smart=365:Pfam_Myb_DNA-binding(34|85)+Pfam_Myb_CC_LHEQLE(126|173)+	7464560,A0A3N7FMU4,A0A3N7FMU4_POPTR,HTH myb-type domain-containing protein,Myb family transcription factor APL isoform X2,POPTR_010G174100,Potri.010G174100.1,XP_002315080,pop:7464560
	Potri.011G023600.1	3694.B9HZJ6		HTH myb-type domain-containing protein.	https://smart.embl.de/smart/DDvec.cgi?smart=260:Pfam_Myb_DNA-binding(32|83)+Pfam_Myb_CC_LHEQLE(124|171)+	7484551,B9HZJ6,B9HZJ6_POPTR,HTH myb-type domain-containing protein,Myb family transcription factor APL,POPTR_011G023600,Potri.011G023600.1,XM_002316562.2,XP_002316598,XP_002316598.1,pop:7484551
	Potri.013G048000.1	3694.B9I5P9		HTH myb-type domain-containing protein.	https://smart.embl.de/smart/DDvec.cgi?smart=431:Pfam_Myb_DNA-binding(204|255)+Pfam_Myb_CC_LHEQLE(284|331)+	7474630,B9I5P9,B9I5P9_POPTR,HTH myb-type domain-containing protein,POPTR_013G048000,Potri.013G048000.1,Protein PHR1-LIKE 1 isoform X1,XM_002319625.2,XP_002319661.2,XP_024439691,pop:7474630
	Potri.013G060200.1	3694.A0A2K1Y1P4		HTH myb-type domain-containing protein.	https://smart.embl.de/smart/DDvec.cgi?smart=422:Pfam_Myb_DNA-binding(48|99)+Pfam_Myb_CC_LHEQLE(148|195)+	7482358,A0A2K1Y1P4,A0A2K1Y1P4_POPTR,HTH myb-type domain-containing protein,Myb-related protein 2 isoform X1,POPTR_013G060200,Potri.013G060200.1,XP_002319702,pop:7482358
	Potri.016G001100.1	3694.B9N3W8		HTH myb-type domain-containing protein.	https://smart.embl.de/smart/DDvec.cgi?smart=314:Pfam_Myb_DNA-binding(30|81)+Pfam_Myb_CC_LHEQLE(114|161)+	18106009,B9N3W8,B9N3W8_POPTR,HTH myb-type domain-containing protein,Myb family transcription factor PHL7 isoform X1,POPTR_016G001100,Potri.016G001100.1,XM_006373489.1,XP_006373551,XP_006373551.1,pop:18106009
	Potri.016G001200.1	3694.U5FM90		G2-like family protein.	https://smart.embl.de/smart/DDvec.cgi?smart=314:Pfam_Myb_DNA-binding(45|96)+Pfam_Myb_CC_LHEQLE(140|186)+	18106010,G2-like family protein,POPTR_016G001200,Potri.016G001200.1,Protein PHR1-LIKE 3 isoform X1,U5FM90,U5FM90_POPTR,XM_006373490.1,XP_006373552,XP_006373552.1,pop:18106010
	Potri.016G047900.1	3694.A0A3N7G2D9		HTH myb-type domain-containing protein.	https://smart.embl.de/smart/DDvec.cgi?smart=385:Pfam_Myb_DNA-binding(212|263)+Pfam_Myb_CC_LHEQLE(294|341)+	7483986,A0A3N7G2D9,A0A3N7G2D9_POPTR,HTH myb-type domain-containing protein,Myb family transcription factor PHL5 isoform X2,POPTR_016G047900,Potri.016G047900.1,XP_002322672,pop:7483986
	Potri.016G117000.1	3694.B9IGA1		HTH myb-type domain-containing protein.	https://smart.embl.de/smart/DDvec.cgi?smart=250:Pfam_Myb_DNA-binding(13|64)+Pfam_Myb_CC_LHEQLE(95|142)+	7460356,B9IGA1,B9IGA1_POPTR,HTH myb-type domain-containing protein,Myb family transcription factor PHL7,POPTR_016G117000,Potri.016G117000.1,XM_002322948.2,XP_002322984,XP_002322984.2,pop:7460356
	Potri.017G054800.1	3694.A9PEQ8		HTH myb-type domain-containing protein.	https://smart.embl.de/smart/DDvec.cgi?smart=309:Pfam_Myb_DNA-binding(40|91)+Pfam_Myb_CC_LHEQLE(138|185)+	7461287,A9PEQ8,A9PEQ8_POPTR,B9IJH1,HTH myb-type domain-containing protein,POPTR_017G054800,Potri.017G054800.1,Protein PHR1-LIKE 3,XM_002323738.2,XP_002323774,XP_002323774.2,pop:7461287
	Potri.018G151400.1	3694.U5FJJ4		HTH myb-type domain-containing protein.	https://smart.embl.de/smart/DDvec.cgi?smart=451:Pfam_Myb_DNA-binding(241|292)+Pfam_Myb_CC_LHEQLE(332|378)+	18107901,HTH myb-type domain-containing protein,Myb family transcription factor PHL6,POPTR_018G151400,Potri.018G151400.1,U5FJJ4,U5FJJ4_POPTR,XM_006372207.1,XP_006372269,XP_006372269.1,pop:18107901
	Potri.019G020900.1	3694.A0A2K1WN81		HTH myb-type domain-containing protein.	https://smart.embl.de/smart/DDvec.cgi?smart=436:Pfam_Myb_DNA-binding(202|253)+Pfam_Myb_CC_LHEQLE(285|332)+	7465946,A0A2K1WN81,A0A2K1WN81_POPTR,HTH myb-type domain-containing protein,POPTR_019G020900,Potri.019G020900.1,Protein PHR1-LIKE 1 isoform X2,XP_002325776,pop:7465946
	Potri.019G032700.1	3694.B9IPM9		HTH myb-type domain-containing protein.	https://smart.embl.de/smart/DDvec.cgi?smart=420:Pfam_Myb_DNA-binding(48|99)+Pfam_Myb_CC_LHEQLE(146|193)+	7453588,B9IPM9,B9IPM9_POPTR,HTH myb-type domain-containing protein,Myb-related protein 2 isoform X1,POPTR_019G032700,Potri.019G032700.1,XM_002325372.2,XP_002325408,XP_002325408.2,pop:7453588
	U5GUD2_POPTR	3694.U5GUD2	RPS2	NB-ARC domain-containing protein; Belongs to the disease resistance NB-LRR family.	https://smart.embl.de/smart/DDvec.cgi?smart=991:Pfam_NB-ARC(155|440)+LRR(506|528)+LRR(529|551)+LRR(552|575)+LRR(598|623)+	18095893,Disease resistance protein At4g27190,Disease resistance protein RPS2,NB-ARC domain-containing protein,POPTR_001G416900,U5GUD2,U5GUD2_POPTR,XM_006370552.1,XP_006370614,XP_006370614.1,pop:18095893
	U5GX37_POPTR	3694.U5GX37	CBP80	Uncharacterized protein.	https://smart.embl.de/smart/DDvec.cgi?smart=70:Pfam_PMD(7|69)+	POPTR_001G421900,U5GX37,U5GX37_POPTR,Uncharacterized protein,XM_006370613.1,XP_006370675.1
EgPHRs in Arabidopsis thaliana	AHL5	3702.Q8GXB3		AT-hook motif nuclear-localized protein 5; Transcription factor that specifically binds AT-rich DNA sequences related to the nuclear matrix attachment regions (MARs).	https://smart.embl.de/smart/DDvec.cgi?smart=378:AT_hook(105|117)+AT_hook(147|159)+Pfam_DUF296(178|293)+	842653,AHL5,AHL5_ARATH,AT hook motif DNA-binding family protein,AT-hook motif nuclear-localized protein 5,AT1G63470,At1g63470,F2K11.15,NM_105026.4,NP_176536,NP_176536.2,Q8GXB3,Q9SH33,ath:AT1G63470
	BHLH110	3702.Q9SFZ3		Transcription factor bHLH110.	https://smart.embl.de/smart/DDvec.cgi?smart=453:HLH(333|377)+	839658,AT1G27660,At1g27660,AtbHLH110,BH110_ARATH,BHLH110,Basic helix-loop-helix protein 110,EN59,NM_102531.4,NP_174087,NP_174087.1,Q9SFZ3,T22C5.11,Transcription factor EN 59,Transcription factor bHLH110,ath:AT1G27660,bHLH 110,bHLH transcription factor bHLH110
	BHLH114	3702.Q9M0X8		Transcription factor bHLH114.	https://smart.embl.de/smart/DDvec.cgi?smart=298:HLH(174|218)+	825865,AT4G05170,At4g05170,AtbHLH114,BH114_ARATH,BHLH114,Basic helix-loop-helix protein 114,C17L7.90,EN65,F4JGP2,NM_116756.3,NP_192426,NP_192426.3,Q9M0X8,Transcription factor EN 65,Transcription factor bHLH114,ath:AT4G05170,bHLH 114,bHLH transcription factor bHLH114
	BHLH123	3702.Q8GXT3		Transcription factor bHLH123.	https://smart.embl.de/smart/DDvec.cgi?smart=454:HLH(345|389)+	821611,AT3G20640,At3g20640,AtbHLH123,BH123_ARATH,BHLH123,Basic helix-loop-helix protein 123,EN63,F3H11.2,NM_112955.3,NP_188700,NP_188700.1,Q8GXT3,Q9LHQ8,Transcription factor EN 63,Transcription factor bHLH123,ath:AT3G20640,bHLH 123,bHLH transcription factor bHLH123
	BHLH147	3702.Q9LSN7		Transcription factor bHLH147; Atypical bHLH transcription factor probably unable to bind DNA. Negatively regulates brassinosteroid signaling.	http://smart.embl.de/smart/DDvec.cgi?smart=230:	820967,AIF3,AT3G17100,ATBS1 interacting factor 3,At3g17100,AtbHLH147,BH147_ARATH,BHLH147,Basic helix-loop-helix protein 147,EN142,K14A17.17,NM_112586.3,NM_180270.3,NP_566567,NP_566567.1,NP_850601.1,Q9LSN7,Transcription factor EN 142,Transcription factor bHLH147,ath:AT3G17100,bHLH 147,bHLH transcription factor bHLH147
	BHLH149	3702.O80482		Transcription factor bHLH149; Atypical bHLH transcription factor probably unable to bind DNA. Negatively regulates brassinosteroid signaling.	https://smart.embl.de/smart/DDvec.cgi?smart=207:HLH(146|187)+	837446,AIF4,AT1G09250,ATBS1 interacting factor 4,At1g09250,AtbHLH149,BH149_ARATH,BHLH149,Basic helix-loop-helix protein 149,EN144,NM_100795.4,NP_563839,NP_563839.1,O80482,T12M4.4,Transcription factor EN 144,Transcription factor bHLH149,ath:AT1G09250,bHLH 149,bHLH transcription factor bHLH149
	BHLH162	3702.F4JIJ7		Transcription factor bHLH162; Belongs to the bHLH protein family.	https://smart.embl.de/smart/DDvec.cgi?smart=190:HLH(17|69)+	827844,AT4G20970,At4g20970,AtbHLH162,BH162_ARATH,BHLH162,Basic helix-loop-helix protein 162,F4JIJ7,NM_118215.3,NP_193829,NP_193829.2,Q9SUB6,T13K14.130,Transcription factor bHLH162,ath:AT4G20970,bHLH 162,bHLH transcription factor bHLH162
	DOF4.6	3702.Q8LAP8		Dof zinc finger protein DOF4.6; Transcription factor that binds specifically to a 5'-AA[AG]G- 3' consensus core sequence.	https://smart.embl.de/smart/DDvec.cgi?smart=342:Pfam_zf-Dof(50|108)+	828506,AT4G24060,At4g24060,AtDOF4.6,DOF4.6,DOF46_ARATH,Dof zinc finger protein DOF4.6,Dof-type zinc finger DNA-binding family protein,NM_118538.4,NP_567693,NP_567693.1,O22984,Q8LAP8,Q94C22,Q9SU49,T19F6.13,ath:AT4G24060
	DOF5.1	3702.Q9LZ56		Dof zinc finger protein DOF5.1; Transcription factor that binds specifically to a 5'-AA[AG]G- 3' consensus core sequence (By similarity). Binds to 5'-TAAAGT-3' motif in REV promoter to triggers its transcription, thus regulating adaxial- abaxial polarity and influencing leaf axial patterning in an auxin transport- and response-dependent manner (e.g. IAA6 and IAA19 genes expression). Probably invo…	https://smart.embl.de/smart/DDvec.cgi?smart=399:Pfam_zf-Dof(92|150)+	830976,AT5G02460,At5g02460,AtDOF5.1,C0SVM8,DOF5.1,DOF51_ARATH,Dof zinc finger protein DOF5.1,Dof-type zinc finger DNA-binding family protein,NM_120324.4,NP_195866,NP_195866.1,PEAR2,Protein PHLOEM EARLY DOF 2,Q9LZ56,T1E22.3,T22P11_50,ath:AT5G02460
	F18O9.70	3702.F4KFT6		B3 domain-containing protein REM-like 3.	https://smart.embl.de/smart/DDvec.cgi?smart=530:B3(14|103)+B3(145|241)+B3(297|393)+B3(432|523)+	3771028,AT5G32460,At5g32460,B3 domain-containing protein REM-like 3,F18O9.70,F4KFT6,NM_001161273.2,NP_001154745,NP_001154745.1,Protein REPRODUCTIVE MERISTEM-like 3,REML3_ARATH,Transcriptional factor B3 family protein,ath:AT5G32460
	GGH1	3702.Q9SYL6		Gamma-glutamyl hydrolase 1; Cleaves the polyglutamate sidechains of folate polyglutamates in the vacuole. Is important for polyglutamyl tail length determination before vacuolar exit. Plays a role in folate stability and intracellular folate content; Belongs to the peptidase C26 family.	https://smart.embl.de/smart/DDvec.cgi?smart=348:Pfam_GATase(73|285)+	3.4.19.9,844202,AT1G78660,At1g78660,AtGGH1,Conjugase,EC 3.4.19.9,GGH1,GGH1_ARATH,GH,Gamma-Glu-X carboxypeptidase,Gamma-glutamyl hydrolase,Gamma-glutamyl hydrolase 1,NM_106513.5,NM_179569.4,NM_202443.3,NP_177987,NP_177987.1,NP_849900.1,NP_974172.1,Q29Q19,Q93Z97,Q9SYL6,T30F21.1,ath:AT1G78660
	GGH2	3702.O65355		Gamma-glutamyl hydrolase 2; Cleaves the polyglutamate sidechains of folate polyglutamates in the vacuole. Is important for polyglutamyl tail length determination before vacuolar exit. Plays a role on folate stability and intracellular folate content. Has endopeptidase activity against 4- amino-10-methylpteroyl penta-, tetra-, tri- and di-gamma-L-glutamate substrates and is responsible for the pro…	https://smart.embl.de/smart/DDvec.cgi?smart=347:SIGNAL(1|24)+Pfam_GATase(73|284)+	3.4.19.9,844204,AT1G78680,At1g78680,AtGGH2,Conjugase,EC 3.4.19.9,F9K20.28,GGH,GGH1,GGH2,GGH2_ARATH,GH,Gamma-Glu-X carboxypeptidase,Gamma-glutamyl hydrolase,Gamma-glutamyl hydrolase 2,NM_106515.4,NP_565186,NP_565186.2,O65355,Q8VYT0,Q9ZV86,ath:AT1G78680
	GGH3	3702.Q9ZV85		Probable gamma-glutamyl hydrolase 3; Cleaves the polyglutamate sidechains of folate polyglutamates in the vacuole. Is important for polyglutamyl tail length determination before vacuolar exit. Plays a role on folate stability and intracellular folate content (By similarity).	https://smart.embl.de/smart/DDvec.cgi?smart=352:SIGNAL(1|20)+Pfam_GATase(82|295)+	3.4.19.9,844203,AT1G78670,At1g78670,AtGGH3,Conjugase,EC 3.4.19.9,F9K20.29,GGH3,GGH3_ARATH,GH,Gamma-Glu-X carboxypeptidase,Gamma-glutamyl hydrolase,Gamma-glutamyl hydrolase 3,NM_106514.4,NP_177988,NP_177988.1,Probable gamma-glutamyl hydrolase 3,Q8LA07,Q9ZV85,ath:AT1G78670
	KIN14E	3702.Q9FHN8		Kinesin-like protein KIN-14E; Minus-end microtubule-dependent motor protein involved in the regulation of cell division and trichome morphogenesis through microtubules bundling. Possesses basal and microtubule-stimulated ATPase activities. Acts as a hub that brings together microtubules and actin filaments to modulate the cytoskeleton during trichome formation and morphogenesis. Could be involved…	https://smart.embl.de/smart/DDvec.cgi?smart=1260:MyTH4(115|274)+B41(275|499)+KISc(886|1217)+	3H4S,4FRZ,836723,AT5G65930,At5g65930,K14B20.10,KCBP,KIN14E,KN14E_ARATH,Kinesin-like calmodulin-binding protein,Kinesin-like protein KIN-14E,NM_125990.4,NM_180945.2,NP_569022,NP_569022.2,NP_851276.1,O22326,O23102,Protein ZWICHEL,Q0WM77,Q39130,Q8VZV4,Q9FHN8,ZWI,ath:AT5G65930
	MGH6.15	3702.Q56W79		AT3G13000 protein.	https://smart.embl.de/smart/DDvec.cgi?smart=582:Pfam_Lzipper-MIP1(46|125)+Pfam_DUF547(363|497)+	820486,A0A178V674,AT3G13000,AT3G13000 protein,At3g13000,MGH6.15,MGH6_15,NM_001338019.1,NM_202568.3,NP_001327605,NP_001327605.1,NP_974297.1,Q56W79,Q56W79_ARATH,ath:AT3G13000
	ORS1	3702.Q8RWS1		Protein ORGAN SIZE RELATED 1; Together with ARGOS and ARL, regulates organ growth and final organ size. Promotes both cell expansion and proliferation-dependent organ growth, in an ANT-dependent manner.	https://smart.embl.de/smart/DDvec.cgi?smart=88:TRANS(21|43)+TRANS(53|75)+	818722,AT2G41230,At2g41230,F13H10.22,NM_180017.3,NP_850348,NP_850348.1,ORGAN SIZE-like protein,ORS1,ORS1_ARATH,Protein ORGAN SIZE RELATED 1,Q8RWS1,Q9ZVB4,ath:AT2G41230
	PAP10-2	3702.Q9SIV9		Purple acid phosphatase 10; Belongs to the metallophosphoesterase superfamily. Purple acid phosphatase family.	https://smart.embl.de/smart/DDvec.cgi?smart=468:SIGNAL(1|25)+Pfam_Pur_ac_phosph_N(59|150)+Pfam_Metallophos(160|359)+Pfam_Metallophos_C(385|446)+	3.1.3.2,816141,AT11,AT2G16430,Acid phosphatase type 7,At2g16430,F16F14.7,NM_127196.4,NM_179629.2,NP_179235,NP_179235.1,NP_849960.1,PAP10,PAP10-2,PPA10_ARATH,Purple acid phosphatase 10,Q8RX39,Q9SIV9,ath:AT2G16430
	PAP16	3702.Q9SR79		Probable inactive purple acid phosphatase 16.	https://smart.embl.de/smart/DDvec.cgi?smart=367:SIGNAL(1|21)+Pfam_Metallophos(35|305)+	820178,AT3G10150,At3g10150,NM_111850.4,NP_187626,NP_187626.1,PAP16,PPA16_ARATH,Probable inactive purple acid phosphatase 16,Purple acid phosphatase 16,Q6DBI6,Q6GWE0,Q9SR79,T22K18.2,ath:AT3G10150
	PHT1-5	3702.Q8GYF4		Probable inorganic phosphate transporter 1-5; High-affinity transporter for external inorganic phosphate.	https://smart.embl.de/smart/DDvec.cgi?smart=542:Pfam_Sugar_tr(23|518)+	817844,AT2G32830,At2g32830,AtPht1;5,F24L7.3,H(+)/Pi cotransporter,NM_128843.4,NP_180842,NP_180842.1,O50040,PHT1-5,PHT15_ARATH,PHT1;5,PHT5,Phosphate transporter 1;5,Probable inorganic phosphate transporter 1-5,Q8GYF4,Q8S9I0,ath:AT2G32830
	PHT1-8	3702.Q9SYQ1		Probable inorganic phosphate transporter 1-8; High-affinity transporter for external inorganic phosphate.	https://smart.embl.de/smart/DDvec.cgi?smart=534:Pfam_MFS_1(25|446)+	838678,AT1G20860,At1g20860,AtPht1;8,F9H16.16,H(+)/Pi cotransporter,NM_101939.1,NP_173510,NP_173510.1,PHT1-8,PHT18_ARATH,PHT1;8,Phosphate transporter 1;8,Probable inorganic phosphate transporter 1-8,Q1PFU6,Q9SYQ1,ath:AT1G20860
	PLA2-GAMMA	3702.Q9M0D7		Phospholipase A2-gamma; PA2 catalyzes the calcium-dependent hydrolysis of the 2-acyl groups in 3-sn-phosphoglycerides. Releases lysophospholipids (LPLs) and free fatty acids (FFAs) from membrane phospholipids in response to hormones and other external stimuli. Plays a role in pollen development and germination and tube growth.	https://smart.embl.de/smart/DDvec.cgi?smart=187:SIGNAL(1|25)+	3.1.1.4,829067,AT4G29460,At4g29460,AtsPLA2-gamma,F17A13.280,NM_119091.3,NP_194675,NP_194675.1,PLA2-GAMMA,PLA2C_ARATH,Phospholipase A2 family protein,Phospholipase A2-gamma,Q9M0D7,Secretory phospholipase A2-gamma,ath:AT4G29460
	PVA13	3702.Q84WW5		Vesicle-associated protein 1-3, N-terminally processed; May play a role in vesicle trafficking; Belongs to the VAMP-associated protein (VAP) (TC 9.B.17) family.	https://smart.embl.de/smart/DDvec.cgi?smart=239:Pfam_Motile_Sperm(6|114)+TRANS(214|236)+	828017,AT4G00170,At4g00170,AtPVA13,F6N15.21,NM_116234.4,NP_567153,NP_567153.1,O81318,PVA13,Plant VAP homolog 13,Q84WW5,Q8LBD9,VAMP-associated protein 1-3,VAP13_ARATH,Vesicle-associated protein 1-3,ath:AT4G00170
	Q9LSF2_ARATH	3702.Q9LSF2		Sulfate/thiosulfate import ATP-binding protein, putative (DUF506).	https://smart.embl.de/smart/DDvec.cgi?smart=281:Pfam_PDDEXK_6(38|245)+	822118,AT3G25240,At3g25240,NM_113430.2,NP_189161,NP_189161.1,Q9LSF2,Q9LSF2_ARATH,ath:AT3G25240
	SCL15	3702.O23210		Scarecrow-like protein 15; Probable transcription factor involved in plant development. Belongs to the GRAS family.	https://smart.embl.de/smart/DDvec.cgi?smart=486:Pfam_GRAS(122|485)+	829824,AT4G36710,At4g36710,AtGRAS-25,AtSCL15,C7A10.650,GRAS family protein 25,GRAS family transcription factor,HAM4,NM_119835.6,NP_195389,NP_195389.4,O23210,Q8GX15,SCL15,SCL15_ARATH,Scarecrow-like protein 15,ath:AT4G36710
	SPX1	3702.Q8LBH4		SPX domain-containing protein 1; Plays a positive role in plant adaptation to phosphate starvation. Inhibits PHR1 DNA-binding activity in a Pi-dependent manner.	https://smart.embl.de/smart/DDvec.cgi?smart=256:Pfam_SPX(1|48)+Pfam_SPX(102|157)+	832137,AT5G20150,At5g20150,AtSPX1,F5O24.40,NM_122022.3,NP_197515,NP_197515.1,Protein SPX DOMAIN GENE 1,Q8LBH4,Q8RY68,SPX domain-containing protein 1,SPX1,SPX1_ARATH,ath:AT5G20150
	SPX2	3702.O48781		SPX domain-containing protein 2; May inhibit PHR1 DNA-binding activity in a Pi-dependent manner.	https://smart.embl.de/smart/DDvec.cgi?smart=287:Pfam_SPX(34|115)+	817207,AT2G26660,At2g26660,AtSPX2,F18A8.3,NM_128223.3,NP_180234,NP_180234.1,O48781,Protein SPX DOMAIN GENE 2,Q8GWZ3,SPX domain-containing protein 2,SPX domain-containing protein 2 (SPX2),SPX2,SPX2_ARATH,ath:AT2G26660
	SPX3	3702.Q5PP62		SPX domain-containing protein 3; Plays a positive role in plant adaptation to phosphate starvation and exerts negative feedback regulation of SPX1.	https://smart.embl.de/smart/DDvec.cgi?smart=245:Pfam_SPX(1|37)+Pfam_SPX(74|144)+	819120,AT2G45130,At2g45130,AtSPX3,NM_130076.2,NP_182038,NP_182038.1,Protein SPX DOMAIN GENE 3,Q5PP62,SPX domain protein 3,SPX domain-containing protein 3,SPX3,SPX3_ARATH,T14P1.6,ath:AT2G45130
	SPX4	3702.Q94A21		SPX domain-containing protein 4.	https://smart.embl.de/smart/DDvec.cgi?smart=318:Pfam_SPX(36|139)+Pfam_SPX(133|189)+	831385,AT5G15330,At5g15330,AtSPX4,F8M21_220,NM_001343398.1,NM_121537.3,NP_001330175.1,NP_568312,NP_568312.1,Protein SPX DOMAIN GENE 4,Q94A21,Q9LXE9,SPX domain-containing protein 4,SPX4,SPX4_ARATH,ath:AT5G15330
	SULTR1;3	3702.Q9FEP7		Sulfate transporter 1.3; High-affinity H(+)/sulfate cotransporter that mediates the loading of sulfate into the sieve tube. Plays a central role in the regulation of sulfate assimilation.	https://smart.embl.de/smart/DDvec.cgi?smart=656:Pfam_Sulfate_transp(93|475)+Pfam_STAS(526|644)+	838820,AT1G22150,At1g22150,F2E2.22,NM_001332538.1,NM_001332540.1,NM_102065.2,NP_001319061,NP_001319061.1,NP_001321055.1,NP_564159.1,Q9FEP7,Q9LM44,SULTR1;3,SUT13_ARATH,Sulfate transporter 1, high-affinity,Sulfate transporter 1.3,Sulfate transporter 1;3,ath:AT1G22150
	T13E11.5	3702.F4IK99		Uncharacterized protein.	http://smart.embl.de/smart/DDvec.cgi?smart=400:	815298,AT2G07280,At2g07280,F4IK99,F4IK99_ARATH,Hypothetical protein,NM_126697.4,NP_178738,NP_178738.4,T13E11.5,T13E11_5,Uncharacterized protein,ath:AT2G07280
	XP_010054085.2	3702.C0SVS4		Myb family transcription factor PHL11; Belongs to the MYB-CC family.	https://smart.embl.de/smart/DDvec.cgi?smart=280:Pfam_Myb_DNA-binding(25|76)+Pfam_Myb_CC_LHEQLE(126|173)+	834596,AT5G45580,At5g45580,C0SVS4,F4KEK2,Homeodomain-like superfamily protein,K2N11.5,Myb family transcription factor PHL11,NM_001344633.1,NM_123926.3,NP_001330443,NP_001330443.1,NP_199371.2,PHL11,PHLB_ARATH,Protein PHR1-LIKE 11,Q9FH42,XP_010054085.2,ath:AT5G45580
	XP_010054416.1	3702.Q9SQQ9		Myb-related protein 2; Transcriptional activator that may activate the transcription of specific genes involved in nitrogen uptake or assimilation. Acts redundantly with MYR1 as a repressor of flowering and organ elongation under decreased light intensity. Represses gibberellic acid (GA)-dependent responses and affects levels of bioactive GA. Belongs to the MYB-CC family.	https://smart.embl.de/smart/DDvec.cgi?smart=394:Pfam_Myb_DNA-binding(47|98)+Pfam_Myb_CC_LHEQLE(145|192)+	819558,AT3G04030,At3g04030,AtNSR1,B3H651,E3VS07,Homeodomain-like superfamily protein,MYR2,Myb family transcription factor PHL9,Myb-related protein 2,NM_001125095.2,NM_111274.4,NM_202487.1,NP_001118567,NP_001118567.1,NP_187053.2,NP_974216.1,NSR1,PHL9,PHL9_ARATH,Protein NITROGEN STARVATION RESPONSE 1,Protein PHR1-LIKE 9,Q8VXV5,Q9SQQ9,T11I18.14,XP_010054416.1,ath:AT3G04030
	XP_010063696.2	3702.Q949U2		Myb family transcription factor PHL6.	https://smart.embl.de/smart/DDvec.cgi?smart=449:Pfam_Myb_DNA-binding(243|294)+Pfam_Myb_CC_LHEQLE(331|378)+	820490,AT3G13040,At3g13040,MGH6.22,Myb family transcription factor PHL6,NM_001338022.1,NM_112141.3,NM_202569.1,NP_001319536,NP_001319536.1,NP_566442.1,NP_974298.1,PHL6,PHL6_ARATH,Protein PHR1-LIKE 6,Q8LFN4,Q949U2,Q9LSH8,XP_010063696.2,ath:AT3G13040
	XP_010064095.2	3702.Q9SAK5		Myb family transcription factor APL; Transcription factor required for phloem identity. Has a dual role both in promoting phloem differentiation and in repressing xylem differentiation during vascular development. Regulates the expression of the transcription factor NAC045 (AC A4VCM0). May activate the transcription of specific genes involved in phosphate uptake or assimilation. Promotes flowerin…	https://smart.embl.de/smart/DDvec.cgi?smart=358:Pfam_Myb_DNA-binding(36|87)+Pfam_Myb_CC_LHEQLE(127|169)+	844281,APL,APL_ARATH,AT1G79430,At1g79430,AtAPL,AtPHR2,B9DFC9,FE,Homeodomain-like superfamily protein,Myb family transcription factor APL,NM_106591.2,NM_179574.3,NP_565209.1,NP_849905,NP_849905.1,PHL14,PHR2,Protein ALTERED PHLOEM DEVELOPMENT,Protein FE,Protein PHOSPHATE STARVATION RESPONSE 2,Protein PHR1-LIKE 14,Protein WOODY,Q94AW3,Q9SAK5,T8K14.15,WDY,XP_010064095.2,ath:AT1G79430
	XP_010066903.2	3702.F4I274		Myb family transcription factor PHL8; Belongs to the MYB-CC family.	https://smart.embl.de/smart/DDvec.cgi?smart=336:Pfam_Myb_DNA-binding(36|87)+Pfam_Myb_CC_LHEQLE(136|183)+	843294,A8MSE5,AT1G69580,At1g69580,F24J1.30,F4I274,Homeodomain-like superfamily protein,Myb family transcription factor PHL8,NM_001084329.1,NM_105627.3,NP_001077798.1,NP_177117,NP_177117.2,PHL8,PHL8_ARATH,Protein PHR1-LIKE 8,Q9SEZ2,XP_010066903.2,ath:AT1G69580
	XP_010069038.2	3702.Q94A57		Protein PHR1-LIKE 2; Transcriptional activator. Acts redundantly with PHR1 as a key component of the central regulatory system controlling transcriptional responses to Pi starvation. Binds in a sequence-specific manner to phosphate starvation-regulated promoters.	https://smart.embl.de/smart/DDvec.cgi?smart=295:Pfam_Myb_DNA-binding(43|94)+Pfam_Myb_CC_LHEQLE(138|185)+	821998,AT3G24120,At3g24120,F4J5D9,Homeodomain-like superfamily protein,MUJ8.3,Myb family transcription factor PHL2,NM_113317.5,NM_202627.1,NP_566744,NP_566744.1,NP_974356.1,PHL2,PHL2_ARATH,Protein PHR1-LIKE 2,Q94A57,Q9LRN5,XP_010069038.2,ath:AT3G24120
	XP_018727520.2	3702.Q9SJW0		Myb family transcription factor PHL7; Belongs to the MYB-CC family.	https://smart.embl.de/smart/DDvec.cgi?smart=286:Pfam_Myb_DNA-binding(17|68)+Pfam_Myb_CC_LHEQLE(101|148)+	814630,AT2G01060,At2g01060,F23H14.3,F4IM72,Myb family transcription factor PHL7,NM_126168.5,NM_201656.2,NP_178216,NP_178216.1,NP_973385.1,PHL7,PHL7_ARATH,Protein PHR1-LIKE 7,Q9SJW0,XP_018727520.2,ath:AT2G01060
	XP_039163379.1	3702.Q8GUN5		Protein PHR1-LIKE 1; Transcription factor acting as central integrator of phosphate starvation responses. Regulates FER1 expression upon phosphate starvation, linking iron and phosphate homeostasis ; Belongs to the MYB-CC family.	https://smart.embl.de/smart/DDvec.cgi?smart=413:Pfam_Myb_DNA-binding(233|284)+Pfam_Myb_CC_LHEQLE(319|366)+	833026,AT5G29000,At5g29000,B3H6E5,F3F24.100,F4KBG7,Homeodomain-like superfamily protein,Myb-like transcription factor 1,NM_001085160.2,NM_001125827.1,NM_122784.5,NM_180759.4,NP_001078629.1,NP_001119299.1,NP_568512,NP_568512.3,NP_851090.1,PHL1,PHL1_ARATH,Protein PHR1-LIKE 1,Q8GUN5,Q8LEY3,XP_039163379.1,ath:AT5G29000
	XP_039165995.1	3702.Q0WVU3		Myb family transcription factor PHL5; Belongs to the MYB-CC family.	https://smart.embl.de/smart/DDvec.cgi?smart=375:Pfam_Myb_DNA-binding(194|245)+Pfam_Myb_CC_LHEQLE(276|323)+	830570,AT5G06800,At5g06800,F4K587,MPH15.16,Myb family transcription factor PHL5,NM_120763.4,NP_196298,NP_196298.2,PHL5,PHL5_ARATH,Protein PHR1-LIKE 5,Q0WVU3,Q9FG27,XP_039165995.1,ath:AT5G06800
AtPHRs in Arabidopsis thaliana	AHL5	3702.Q8GXB3		AT-hook motif nuclear-localized protein 5; Transcription factor that specifically binds AT-rich DNA sequences related to the nuclear matrix attachment regions (MARs).	https://smart.embl.de/smart/DDvec.cgi?smart=378:AT_hook(105|117)+AT_hook(147|159)+Pfam_DUF296(178|293)+	842653,AHL5,AHL5_ARATH,AT hook motif DNA-binding family protein,AT-hook motif nuclear-localized protein 5,AT1G63470,At1g63470,F2K11.15,NM_105026.4,NP_176536,NP_176536.2,Q8GXB3,Q9SH33,ath:AT1G63470
	AT1G69580	3702.F4I274		Myb family transcription factor PHL8; Belongs to the MYB-CC family.	https://smart.embl.de/smart/DDvec.cgi?smart=336:Pfam_Myb_DNA-binding(36|87)+Pfam_Myb_CC_LHEQLE(136|183)+	843294,A8MSE5,AT1G69580,At1g69580,F24J1.30,F4I274,Homeodomain-like superfamily protein,Myb family transcription factor PHL8,NM_001084329.1,NM_105627.3,NP_001077798.1,NP_177117,NP_177117.2,PHL8,PHL8_ARATH,Protein PHR1-LIKE 8,Q9SEZ2,ath:AT1G69580
	AT1G79430	3702.Q9SAK5		Myb family transcription factor APL; Transcription factor required for phloem identity. Has a dual role both in promoting phloem differentiation and in repressing xylem differentiation during vascular development. Regulates the expression of the transcription factor NAC045 (AC A4VCM0). May activate the transcription of specific genes involved in phosphate uptake or assimilation. Promotes flowerin…	https://smart.embl.de/smart/DDvec.cgi?smart=358:Pfam_Myb_DNA-binding(36|87)+Pfam_Myb_CC_LHEQLE(127|169)+	844281,APL,APL_ARATH,AT1G79430,At1g79430,AtAPL,AtPHR2,B9DFC9,FE,Homeodomain-like superfamily protein,Myb family transcription factor APL,NM_106591.2,NM_179574.3,NP_565209.1,NP_849905,NP_849905.1,PHL14,PHR2,Protein ALTERED PHLOEM DEVELOPMENT,Protein FE,Protein PHOSPHATE STARVATION RESPONSE 2,Protein PHR1-LIKE 14,Protein WOODY,Q94AW3,Q9SAK5,T8K14.15,WDY,ath:AT1G79430
	AT2G01060	3702.Q9SJW0		Myb family transcription factor PHL7; Belongs to the MYB-CC family.	https://smart.embl.de/smart/DDvec.cgi?smart=286:Pfam_Myb_DNA-binding(17|68)+Pfam_Myb_CC_LHEQLE(101|148)+	814630,AT2G01060,At2g01060,F23H14.3,F4IM72,Myb family transcription factor PHL7,NM_126168.5,NM_201656.2,NP_178216,NP_178216.1,NP_973385.1,PHL7,PHL7_ARATH,Protein PHR1-LIKE 7,Q9SJW0,ath:AT2G01060
	AT2G20400	3702.Q8GXC2	PHL4	Myb family transcription factor PHL4; Transcription factor involved in male gametophyte development.	https://smart.embl.de/smart/DDvec.cgi?smart=397:Pfam_Myb_DNA-binding(233|284)+Pfam_Myb_CC_LHEQLE(316|362)+	816559,AT2G20400,At2g20400,F11A3.5,Myb family transcription factor PHL4,NM_127599.3,NP_179630,NP_179630.2,PHL4,PHL4_ARATH,Protein PHR1-LIKE 4,Q8GXC2,Q9SK62,ath:AT2G20400
	AT3G04030	3702.Q9SQQ9		Myb-related protein 2; Transcriptional activator that may activate the transcription of specific genes involved in nitrogen uptake or assimilation. Acts redundantly with MYR1 as a repressor of flowering and organ elongation under decreased light intensity. Represses gibberellic acid (GA)-dependent responses and affects levels of bioactive GA. Belongs to the MYB-CC family.	https://smart.embl.de/smart/DDvec.cgi?smart=394:Pfam_Myb_DNA-binding(47|98)+Pfam_Myb_CC_LHEQLE(145|192)+	819558,AT3G04030,At3g04030,AtNSR1,B3H651,E3VS07,Homeodomain-like superfamily protein,MYR2,Myb family transcription factor PHL9,Myb-related protein 2,NM_001125095.2,NM_111274.4,NM_202487.1,NP_001118567,NP_001118567.1,NP_187053.2,NP_974216.1,NSR1,PHL9,PHL9_ARATH,Protein NITROGEN STARVATION RESPONSE 1,Protein PHR1-LIKE 9,Q8VXV5,Q9SQQ9,T11I18.14,ath:AT3G04030
	AT3G04450	3702.F4J3P7		Myb family transcription factor PHL13; Belongs to the MYB-CC family.	https://smart.embl.de/smart/DDvec.cgi?smart=442:Pfam_Myb_DNA-binding(240|291)+Pfam_Myb_CC_LHEQLE(326|373)+	819601,AT3G04450,At3g04450,F4J3P7,Homeodomain-like superfamily protein,Myb family transcription factor PHL13,NM_001202877.2,NM_001337525.1,NM_001337527.1,NP_001189806.1,NP_001319469,NP_001319469.1,NP_001326800.1,PHL13,PHLD_ARATH,Protein PHR1-LIKE 13,Q8GWU5,Q9M842,T27C4.10,ath:AT3G04450
	AT3G12730	3702.Q8VYI2		Myb family transcription factor PHL12; Belongs to the MYB-CC family.	https://smart.embl.de/smart/DDvec.cgi?smart=235:Pfam_Myb_DNA-binding(25|76)+Pfam_Myb_CC_LHEQLE(122|163)+	820455,AT3G12730,At3g12730,Homeodomain-like superfamily protein,MBK21.9,Myb family transcription factor PHL12,NM_112109.4,NP_187879,NP_187879.2,PHL12,PHLC_ARATH,Protein PHR1-LIKE 12,Q8VYI2,Q9LTW1,ath:AT3G12730
	AT3G13040	3702.Q949U2		Myb family transcription factor PHL6.	https://smart.embl.de/smart/DDvec.cgi?smart=449:Pfam_Myb_DNA-binding(243|294)+Pfam_Myb_CC_LHEQLE(331|378)+	820490,AT3G13040,At3g13040,MGH6.22,Myb family transcription factor PHL6,NM_001338022.1,NM_112141.3,NM_202569.1,NP_001319536,NP_001319536.1,NP_566442.1,NP_974298.1,PHL6,PHL6_ARATH,Protein PHR1-LIKE 6,Q8LFN4,Q949U2,Q9LSH8,ath:AT3G13040
	AT3G24120	3702.Q94A57	PHL2	Protein PHR1-LIKE 2; Transcriptional activator. Acts redundantly with PHR1 as a key component of the central regulatory system controlling transcriptional responses to Pi starvation. Binds in a sequence-specific manner to phosphate starvation-regulated promoters.	https://smart.embl.de/smart/DDvec.cgi?smart=295:Pfam_Myb_DNA-binding(43|94)+Pfam_Myb_CC_LHEQLE(138|185)+	821998,AT3G24120,At3g24120,F4J5D9,Homeodomain-like superfamily protein,MUJ8.3,Myb family transcription factor PHL2,NM_113317.5,NM_202627.1,NP_566744,NP_566744.1,NP_974356.1,PHL2,PHL2_ARATH,Protein PHR1-LIKE 2,Q94A57,Q9LRN5,ath:AT3G24120
	AT4G13640	3702.Q8LAJ7	PHL3	Protein PHR1-LIKE 3; Transcriptional activator. Probable component of the central regulatory system controlling transcriptional responses to Pi starvation. Binds in a sequence- specific manner to phosphate starvation-regulated promoters. Required for female gametophyte development and function.	https://smart.embl.de/smart/DDvec.cgi?smart=292:Pfam_Myb_DNA-binding(39|90)+Pfam_Myb_CC_LHEQLE(134|181)+	826998,AT4G13640,At4g13640,F18A5.30,F4JTR5,Homeodomain-like superfamily protein,Myb family transcription factor PHL3,NM_001036549.2,NM_117438.4,NP_001031626.1,NP_567408,NP_567408.1,PHL3,PHL3_ARATH,Protein PHR1-LIKE 3,Protein UNFERTILIZED EMBRYO SAC 16,Q8LAJ7,Q8RXE4,Q9SVP8,UNE16,ath:AT4G13640
	AT4G28610	3702.Q94CL7	PHR1	Protein PHOSPHATE STARVATION RESPONSE 1; Transcription factor involved in phosphate starvation signaling. Binds as a dimer to P1BS, an imperfect palindromic sequence 5'-GNATATNC-3', to promote the expression of inorganic phosphate (Pi) starvation- responsive genes. SPX1 is a competitive inhibitor of this DNA-binding. PHR1 binding to its targets is low Pi-dependent. Regulates the expression of miR…	https://smart.embl.de/smart/DDvec.cgi?smart=409:Pfam_Myb_DNA-binding(227|278)+Pfam_Myb_CC_LHEQLE(311|357)+	6J4K,6J4R,6J5B,828979,AT4G28610,At4g28610,AtPHR1,NM_119003.4,NP_194590,NP_194590.2,PHR1,PHR1_ARATH,Phosphate starvation response 1,Protein PHOSPHATE STARVATION RESPONSE 1,Q94CL7,Q9M0H0,T5F17.60,ath:AT4G28610
	AT5G06800	3702.Q0WVU3		Myb family transcription factor PHL5; Belongs to the MYB-CC family.	https://smart.embl.de/smart/DDvec.cgi?smart=375:Pfam_Myb_DNA-binding(194|245)+Pfam_Myb_CC_LHEQLE(276|323)+	830570,AT5G06800,At5g06800,F4K587,MPH15.16,Myb family transcription factor PHL5,NM_120763.4,NP_196298,NP_196298.2,PHL5,PHL5_ARATH,Protein PHR1-LIKE 5,Q0WVU3,Q9FG27,ath:AT5G06800
	AT5G18240	3702.Q9FK47		Myb-related protein 1; Transcription factor that may act on the GAL1 promoter. Acts redundantly with MYR2 as a repressor of flowering and organ elongation under decreased light intensity. Represses gibberellic acid (GA)-dependent responses and affects levels of bioactive GA. Belongs to the MYB-CC family.	https://smart.embl.de/smart/DDvec.cgi?smart=402:Pfam_Myb_DNA-binding(47|98)+Pfam_Myb_CC_LHEQLE(145|192)+	831942,AT5G18240,At5g18240,F4JWK0,MRG7.20,MYR1,Myb family transcription factor PHL10,Myb-related protein 1,NM_121829.2,NM_180511.1,NM_203068.2,NM_203069.2,NM_203070.2,NP_197325,NP_197325.1,NP_850842.1,NP_974797.1,NP_974798.1,NP_974799.1,PHL10,PHLA_ARATH,Protein PHR1-LIKE 10,Q84WH5,Q94B34,Q9C5Y6,Q9FK47,ath:AT5G18240
	AT5G29000	3702.Q8GUN5	PHL1	Protein PHR1-LIKE 1; Transcription factor acting as central integrator of phosphate starvation responses. Regulates FER1 expression upon phosphate starvation, linking iron and phosphate homeostasis ; Belongs to the MYB-CC family.	https://smart.embl.de/smart/DDvec.cgi?smart=413:Pfam_Myb_DNA-binding(233|284)+Pfam_Myb_CC_LHEQLE(319|366)+	833026,AT5G29000,At5g29000,B3H6E5,F3F24.100,F4KBG7,Homeodomain-like superfamily protein,Myb-like transcription factor 1,NM_001085160.2,NM_001125827.1,NM_122784.5,NM_180759.4,NP_001078629.1,NP_001119299.1,NP_568512,NP_568512.3,NP_851090.1,PHL1,PHL1_ARATH,Protein PHR1-LIKE 1,Q8GUN5,Q8LEY3,ath:AT5G29000
	AT5G45580	3702.C0SVS4		Myb family transcription factor PHL11; Belongs to the MYB-CC family.	https://smart.embl.de/smart/DDvec.cgi?smart=280:Pfam_Myb_DNA-binding(25|76)+Pfam_Myb_CC_LHEQLE(126|173)+	834596,AT5G45580,At5g45580,C0SVS4,F4KEK2,Homeodomain-like superfamily protein,K2N11.5,Myb family transcription factor PHL11,NM_001344633.1,NM_123926.3,NP_001330443,NP_001330443.1,NP_199371.2,PHL11,PHLB_ARATH,Protein PHR1-LIKE 11,Q9FH42,ath:AT5G45580
	BHLH110	3702.Q9SFZ3		Transcription factor bHLH110.	https://smart.embl.de/smart/DDvec.cgi?smart=453:HLH(333|377)+	839658,AT1G27660,At1g27660,AtbHLH110,BH110_ARATH,BHLH110,Basic helix-loop-helix protein 110,EN59,NM_102531.4,NP_174087,NP_174087.1,Q9SFZ3,T22C5.11,Transcription factor EN 59,Transcription factor bHLH110,ath:AT1G27660,bHLH 110,bHLH transcription factor bHLH110
	BHLH114	3702.Q9M0X8		Transcription factor bHLH114.	https://smart.embl.de/smart/DDvec.cgi?smart=298:HLH(174|218)+	825865,AT4G05170,At4g05170,AtbHLH114,BH114_ARATH,BHLH114,Basic helix-loop-helix protein 114,C17L7.90,EN65,F4JGP2,NM_116756.3,NP_192426,NP_192426.3,Q9M0X8,Transcription factor EN 65,Transcription factor bHLH114,ath:AT4G05170,bHLH 114,bHLH transcription factor bHLH114
	BHLH149	3702.O80482		Transcription factor bHLH149; Atypical bHLH transcription factor probably unable to bind DNA. Negatively regulates brassinosteroid signaling.	https://smart.embl.de/smart/DDvec.cgi?smart=207:HLH(146|187)+	837446,AIF4,AT1G09250,ATBS1 interacting factor 4,At1g09250,AtbHLH149,BH149_ARATH,BHLH149,Basic helix-loop-helix protein 149,EN144,NM_100795.4,NP_563839,NP_563839.1,O80482,T12M4.4,Transcription factor EN 144,Transcription factor bHLH149,ath:AT1G09250,bHLH 149,bHLH transcription factor bHLH149
	GDU3	3702.Q9FHH5		Protein GLUTAMINE DUMPER 3; Probable subunit of an amino acid transporter involved in the regulation of the amino acid metabolism. Stimulates amino acid export by activating nonselective amino acid facilitators. Acts upstream genes involved in the salicylic acid (SA) pathway and in the geminivirus-host interaction; Belongs to the GLUTAMINE DUMPER 1 (TC 9.B.60) family.	https://smart.embl.de/smart/DDvec.cgi?smart=148:TRANS(32|54)+	835875,AT5G57685,At5g57685,GDU3,GDU3_ARATH,Glutamine dumper 3,LBS1,MRI1.4,NM_148146.5,NP_680451,NP_680451.2,Protein GLUTAMINE DUMPER 3,Protein LBS1,Protein LESS SUSCEPTIBLE TO BSCTV 1,Q9FHH5,ath:AT5G57685
	GGH1	3702.Q9SYL6		Gamma-glutamyl hydrolase 1; Cleaves the polyglutamate sidechains of folate polyglutamates in the vacuole. Is important for polyglutamyl tail length determination before vacuolar exit. Plays a role in folate stability and intracellular folate content; Belongs to the peptidase C26 family.	https://smart.embl.de/smart/DDvec.cgi?smart=348:Pfam_GATase(73|285)+	3.4.19.9,844202,AT1G78660,At1g78660,AtGGH1,Conjugase,EC 3.4.19.9,GGH1,GGH1_ARATH,GH,Gamma-Glu-X carboxypeptidase,Gamma-glutamyl hydrolase,Gamma-glutamyl hydrolase 1,NM_106513.5,NM_179569.4,NM_202443.3,NP_177987,NP_177987.1,NP_849900.1,NP_974172.1,Q29Q19,Q93Z97,Q9SYL6,T30F21.1,ath:AT1G78660
	GGH2	3702.O65355		Gamma-glutamyl hydrolase 2; Cleaves the polyglutamate sidechains of folate polyglutamates in the vacuole. Is important for polyglutamyl tail length determination before vacuolar exit. Plays a role on folate stability and intracellular folate content. Has endopeptidase activity against 4- amino-10-methylpteroyl penta-, tetra-, tri- and di-gamma-L-glutamate substrates and is responsible for the pro…	https://smart.embl.de/smart/DDvec.cgi?smart=347:SIGNAL(1|24)+Pfam_GATase(73|284)+	3.4.19.9,844204,AT1G78680,At1g78680,AtGGH2,Conjugase,EC 3.4.19.9,F9K20.28,GGH,GGH1,GGH2,GGH2_ARATH,GH,Gamma-Glu-X carboxypeptidase,Gamma-glutamyl hydrolase,Gamma-glutamyl hydrolase 2,NM_106515.4,NP_565186,NP_565186.2,O65355,Q8VYT0,Q9ZV86,ath:AT1G78680
	GGH3	3702.Q9ZV85		Probable gamma-glutamyl hydrolase 3; Cleaves the polyglutamate sidechains of folate polyglutamates in the vacuole. Is important for polyglutamyl tail length determination before vacuolar exit. Plays a role on folate stability and intracellular folate content (By similarity).	https://smart.embl.de/smart/DDvec.cgi?smart=352:SIGNAL(1|20)+Pfam_GATase(82|295)+	3.4.19.9,844203,AT1G78670,At1g78670,AtGGH3,Conjugase,EC 3.4.19.9,F9K20.29,GGH3,GGH3_ARATH,GH,Gamma-Glu-X carboxypeptidase,Gamma-glutamyl hydrolase,Gamma-glutamyl hydrolase 3,NM_106514.4,NP_177988,NP_177988.1,Probable gamma-glutamyl hydrolase 3,Q8LA07,Q9ZV85,ath:AT1G78670
	KIN14E	3702.Q9FHN8		Kinesin-like protein KIN-14E; Minus-end microtubule-dependent motor protein involved in the regulation of cell division and trichome morphogenesis through microtubules bundling. Possesses basal and microtubule-stimulated ATPase activities. Acts as a hub that brings together microtubules and actin filaments to modulate the cytoskeleton during trichome formation and morphogenesis. Could be involved…	https://smart.embl.de/smart/DDvec.cgi?smart=1260:MyTH4(115|274)+B41(275|499)+KISc(886|1217)+	3H4S,4FRZ,836723,AT5G65930,At5g65930,K14B20.10,KCBP,KIN14E,KN14E_ARATH,Kinesin-like calmodulin-binding protein,Kinesin-like protein KIN-14E,NM_125990.4,NM_180945.2,NP_569022,NP_569022.2,NP_851276.1,O22326,O23102,Protein ZWICHEL,Q0WM77,Q39130,Q8VZV4,Q9FHN8,ZWI,ath:AT5G65930
	ORS1	3702.Q8RWS1		Protein ORGAN SIZE RELATED 1; Together with ARGOS and ARL, regulates organ growth and final organ size. Promotes both cell expansion and proliferation-dependent organ growth, in an ANT-dependent manner.	https://smart.embl.de/smart/DDvec.cgi?smart=88:TRANS(21|43)+TRANS(53|75)+	818722,AT2G41230,At2g41230,F13H10.22,NM_180017.3,NP_850348,NP_850348.1,ORGAN SIZE-like protein,ORS1,ORS1_ARATH,Protein ORGAN SIZE RELATED 1,Q8RWS1,Q9ZVB4,ath:AT2G41230
	PAP10-2	3702.Q9SIV9		Purple acid phosphatase 10; Belongs to the metallophosphoesterase superfamily. Purple acid phosphatase family.	https://smart.embl.de/smart/DDvec.cgi?smart=468:SIGNAL(1|25)+Pfam_Pur_ac_phosph_N(59|150)+Pfam_Metallophos(160|359)+Pfam_Metallophos_C(385|446)+	3.1.3.2,816141,AT11,AT2G16430,Acid phosphatase type 7,At2g16430,F16F14.7,NM_127196.4,NM_179629.2,NP_179235,NP_179235.1,NP_849960.1,PAP10,PAP10-2,PPA10_ARATH,Purple acid phosphatase 10,Q8RX39,Q9SIV9,ath:AT2G16430
	PAP16	3702.Q9SR79		Probable inactive purple acid phosphatase 16.	https://smart.embl.de/smart/DDvec.cgi?smart=367:SIGNAL(1|21)+Pfam_Metallophos(35|305)+	820178,AT3G10150,At3g10150,NM_111850.4,NP_187626,NP_187626.1,PAP16,PPA16_ARATH,Probable inactive purple acid phosphatase 16,Purple acid phosphatase 16,Q6DBI6,Q6GWE0,Q9SR79,T22K18.2,ath:AT3G10150
	PHO1-H1	3702.Q93ZF5		Phosphate transporter PHO1 homolog 1; Contributes to the loading of inorganic phosphate (Pi) into the root xylem vessels.	https://smart.embl.de/smart/DDvec.cgi?smart=784:Pfam_SPX(2|337)+TRANS(386|408)+Pfam_EXS(427|761)+	843205,AT1G68740,At1g68740,AtPHO1;H1,EXS (ERD1/XPR1/SYG1) family protein,F14K14.15,F24J5.2,NM_105547.3,NP_564940,NP_564940.1,PHO1-H1,PHO11_ARATH,PHO1;H1,Phosphate transporter PHO1 homolog 1,Protein PHO1 homolog 1,Q6R8G9,Q93ZF5,Q9CA38,Q9SX34,Xenotropic and polytropic retrovirus receptor 1,ath:AT1G68740
	PHT1-1	3702.Q8VYM2		Inorganic phosphate transporter 1-1; High-affinity transporter for external inorganic phosphate. Acts as a H(+):phosphate symporter in both low- and high-Pi conditions. Confers sensitivity to arsenate.	https://smart.embl.de/smart/DDvec.cgi?smart=524:Pfam_Sugar_tr(23|516)+	834353,APT2,AT5G43350,At5g43350,AtPht1;1,H(+)/Pi cotransporter,Inorganic phosphate transporter 1-1,MWF20.4,NM_123701.4,NP_199149,NP_199149.1,PHT1,PHT1-1,PHT11_ARATH,PHT1;1,PT1,Phosphate transporter 1;1,Q8VYM2,Q96264,Q96302,ath:AT5G43350
	PHT1-2	3702.Q96243		Probable inorganic phosphate transporter 1-2; High-affinity transporter for external inorganic phosphate.	https://smart.embl.de/smart/DDvec.cgi?smart=524:Pfam_Sugar_tr(23|516)+	834355,APT1,AT5G43370,At5g43370,AtPht1;2,H(+)/Pi cotransporter,MWF20.6,NM_001203533.1,NM_123703.3,NP_001190462,NP_001190462.1,NP_199151.1,O48640,PHT1-2,PHT12_ARATH,PHT1;2,PHT2,Phosphate transporter 2,Probable inorganic phosphate transporter 1-2,Q96243,ath:AT5G43370
	PHT1-5	3702.Q8GYF4		Probable inorganic phosphate transporter 1-5; High-affinity transporter for external inorganic phosphate.	https://smart.embl.de/smart/DDvec.cgi?smart=542:Pfam_Sugar_tr(23|518)+	817844,AT2G32830,At2g32830,AtPht1;5,F24L7.3,H(+)/Pi cotransporter,NM_128843.4,NP_180842,NP_180842.1,O50040,PHT1-5,PHT15_ARATH,PHT1;5,PHT5,Phosphate transporter 1;5,Probable inorganic phosphate transporter 1-5,Q8GYF4,Q8S9I0,ath:AT2G32830
	PHT1-8	3702.Q9SYQ1		Probable inorganic phosphate transporter 1-8; High-affinity transporter for external inorganic phosphate.	https://smart.embl.de/smart/DDvec.cgi?smart=534:Pfam_MFS_1(25|446)+	838678,AT1G20860,At1g20860,AtPht1;8,F9H16.16,H(+)/Pi cotransporter,NM_101939.1,NP_173510,NP_173510.1,PHT1-8,PHT18_ARATH,PHT1;8,Phosphate transporter 1;8,Probable inorganic phosphate transporter 1-8,Q1PFU6,Q9SYQ1,ath:AT1G20860
	PHT1-9	3702.Q9S735		Probable inorganic phosphate transporter 1-9; High-affinity transporter for external inorganic phosphate. Belongs to the major facilitator superfamily. phosphate:H(+) symporter (TC 2.A.1.9) family.	https://smart.embl.de/smart/DDvec.cgi?smart=532:Pfam_MFS_1(26|456)+	843976,AT1G76430,At1g76430,AtPht1;9,F14G6.3,F15M4.7,H(+)/Pi cotransporter,NM_106293.4,NP_177769,NP_177769.1,PHT1-9,PHT19_ARATH,PHT1;9,Phosphate transporter 1;9,Probable inorganic phosphate transporter 1-9,Q9S735,ath:AT1G76430
	PLA2-GAMMA	3702.Q9M0D7		Phospholipase A2-gamma; PA2 catalyzes the calcium-dependent hydrolysis of the 2-acyl groups in 3-sn-phosphoglycerides. Releases lysophospholipids (LPLs) and free fatty acids (FFAs) from membrane phospholipids in response to hormones and other external stimuli. Plays a role in pollen development and germination and tube growth.	https://smart.embl.de/smart/DDvec.cgi?smart=187:SIGNAL(1|25)+	3.1.1.4,829067,AT4G29460,At4g29460,AtsPLA2-gamma,F17A13.280,NM_119091.3,NP_194675,NP_194675.1,PLA2-GAMMA,PLA2C_ARATH,Phospholipase A2 family protein,Phospholipase A2-gamma,Q9M0D7,Secretory phospholipase A2-gamma,ath:AT4G29460
	PVA13	3702.Q84WW5		Vesicle-associated protein 1-3, N-terminally processed; May play a role in vesicle trafficking; Belongs to the VAMP-associated protein (VAP) (TC 9.B.17) family.	https://smart.embl.de/smart/DDvec.cgi?smart=239:Pfam_Motile_Sperm(6|114)+TRANS(214|236)+	828017,AT4G00170,At4g00170,AtPVA13,F6N15.21,NM_116234.4,NP_567153,NP_567153.1,O81318,PVA13,Plant VAP homolog 13,Q84WW5,Q8LBD9,VAMP-associated protein 1-3,VAP13_ARATH,Vesicle-associated protein 1-3,ath:AT4G00170
	RNS1	3702.P42813		Ribonuclease 1; May remobilize phosphate, particularly when cells senesce or when phosphate becomes limiting.	https://smart.embl.de/smart/DDvec.cgi?smart=230:SIGNAL(1|22)+Pfam_Ribonuclease_T2(32|213)+	4.6.1.19,814828,A0MEM0,AT2G02990,At2g02990,EC 4.6.1.19,NM_126351.3,NP_178399,NP_178399.1,P42813,Q1PF62,Q42188,Q6LAC8,Q8LC78,RNS1,RNS1_ARATH,Ribonuclease 1,Ribonuclease T2,T17M13.16,ath:AT2G02990
	SPX1	3702.Q8LBH4		SPX domain-containing protein 1; Plays a positive role in plant adaptation to phosphate starvation. Inhibits PHR1 DNA-binding activity in a Pi-dependent manner.	https://smart.embl.de/smart/DDvec.cgi?smart=256:Pfam_SPX(1|48)+Pfam_SPX(102|157)+	832137,AT5G20150,At5g20150,AtSPX1,F5O24.40,NM_122022.3,NP_197515,NP_197515.1,Protein SPX DOMAIN GENE 1,Q8LBH4,Q8RY68,SPX domain-containing protein 1,SPX1,SPX1_ARATH,ath:AT5G20150
	SPX2	3702.O48781		SPX domain-containing protein 2; May inhibit PHR1 DNA-binding activity in a Pi-dependent manner.	https://smart.embl.de/smart/DDvec.cgi?smart=287:Pfam_SPX(34|115)+	817207,AT2G26660,At2g26660,AtSPX2,F18A8.3,NM_128223.3,NP_180234,NP_180234.1,O48781,Protein SPX DOMAIN GENE 2,Q8GWZ3,SPX domain-containing protein 2,SPX domain-containing protein 2 (SPX2),SPX2,SPX2_ARATH,ath:AT2G26660
	SPX3	3702.Q5PP62		SPX domain-containing protein 3; Plays a positive role in plant adaptation to phosphate starvation and exerts negative feedback regulation of SPX1.	https://smart.embl.de/smart/DDvec.cgi?smart=245:Pfam_SPX(1|37)+Pfam_SPX(74|144)+	819120,AT2G45130,At2g45130,AtSPX3,NM_130076.2,NP_182038,NP_182038.1,Protein SPX DOMAIN GENE 3,Q5PP62,SPX domain protein 3,SPX domain-containing protein 3,SPX3,SPX3_ARATH,T14P1.6,ath:AT2G45130
	SPX4	3702.Q94A21		SPX domain-containing protein 4.	https://smart.embl.de/smart/DDvec.cgi?smart=318:Pfam_SPX(36|139)+Pfam_SPX(133|189)+	831385,AT5G15330,At5g15330,AtSPX4,F8M21_220,NM_001343398.1,NM_121537.3,NP_001330175.1,NP_568312,NP_568312.1,Protein SPX DOMAIN GENE 4,Q94A21,Q9LXE9,SPX domain-containing protein 4,SPX4,SPX4_ARATH,ath:AT5G15330
	SULTR1;3	3702.Q9FEP7		Sulfate transporter 1.3; High-affinity H(+)/sulfate cotransporter that mediates the loading of sulfate into the sieve tube. Plays a central role in the regulation of sulfate assimilation.	https://smart.embl.de/smart/DDvec.cgi?smart=656:Pfam_Sulfate_transp(93|475)+Pfam_STAS(526|644)+	838820,AT1G22150,At1g22150,F2E2.22,NM_001332538.1,NM_001332540.1,NM_102065.2,NP_001319061,NP_001319061.1,NP_001321055.1,NP_564159.1,Q9FEP7,Q9LM44,SULTR1;3,SUT13_ARATH,Sulfate transporter 1, high-affinity,Sulfate transporter 1.3,Sulfate transporter 1;3,ath:AT1G22150
	T13E11.5	3702.F4IK99		Uncharacterized protein.	http://smart.embl.de/smart/DDvec.cgi?smart=400:	815298,AT2G07280,At2g07280,F4IK99,F4IK99_ARATH,Hypothetical protein,NM_126697.4,NP_178738,NP_178738.4,T13E11.5,T13E11_5,Uncharacterized protein,ath:AT2G07280
	T1B9.4	3702.Q9SFV9		Pentatricopeptide repeat-containing protein At3g07290, mitochondrial.	https://smart.embl.de/smart/DDvec.cgi?smart=880:Pfam_PPR(196|226)+Pfam_PPR_3(218|277)+Pfam_PPR_1(295|328)+Pfam_PPR_3(322|384)+Pfam_PPR_3(392|453)+Pfam_PPR_3(462|508)+Pfam_PPR_3(500|558)+Pfam_PPR_3(567|628)+Pfam_PPR_3(637|698)+	819917,AT3G07290,At3g07290,NM_111609.2,NP_187385,NP_187385.1,PP218_ARATH,Q9SFV9,T1B9.4,ath:AT3G07290
	TRFL8	3702.F4IPY7		TRF-like 8.	https://smart.embl.de/smart/DDvec.cgi?smart=410:SANT(291|344)+	818277,AT2G37025,At2g37025,F4IPY7,F4IPY7_ARATH,NM_001036420.2,NM_001336621.1,NM_179944.3,NP_001031497,NP_001031497.1,NP_001324498.1,NP_850275.1,TRF-like 8,TRFL8,ath:AT2G37025
	VIP2-2	3702.Q84WW3		Inositol hexakisphosphate and diphosphoinositol-pentakisphosphate kinase VIP2; Bifunctional inositol kinase that acts in concert with the IP6K kinases to synthesize the diphosphate group-containing inositol pyrophosphates diphosphoinositol pentakisphosphate, PP-InsP5, and bis- diphosphoinositol tetrakisphosphate, (PP)2-InsP4. PP-InsP5 and (PP)2- InsP4, also respectively called InsP7 and InsP8, ma…	https://smart.embl.de/smart/DDvec.cgi?smart=1049:Pfam_His_Phos_2(362|953)+	2.7.4.21,2.7.4.24,831359,AT5G15070,Arabidopsis homolog protein of yeast VIP1 2,At5g15070,AtVIP2,EC 2.7.4.24,F2G14.190,F4K8B7,NM_001203384.1,NM_001343385.1,NM_121511.2,NP_001190313.1,NP_001330695,NP_001330695.1,NP_568308.1,Phosphoglycerate mutase-like family protein,Protein VIP HOMOLOG 1,Q84WW3,Q93YV1,Q9LFP8,VIH1,VIP1 homolog protein 2,VIP2,VIP2-2,VIP2L_ARATH,ath:AT5G15070

## Sheet: Table S7
Table S7. The Cluster Enrichment of PHR Interaction Proteins
	Term ID	Term description	Observed gene count	Background gene count	Strength	Signal	False discovery rate	Matching proteins in your network (IDs)	Matching proteins in your network (labels)
EgPHRs interaction proteins in Eucalyptus grandis	CL:5865	Mixed, incl. Mitotic Spindle Checkpoint, and Cyclin-dependent protein kinase holoenzyme complex	14	110	1.88	4.78	1.93e-18	71139.A0A059AL74,71139.A0A059ALG3,71139.A0A059ATH1,71139.A0A059AU15,71139.A0A059B7M5,71139.A0A059BJ24,71139.A0A059BNT2,71139.A0A059C989,71139.A0A059CIK0,71139.A0A059CJ51,71139.A0A059CJ62,71139.A0A059CJ79,71139.A0A059CJB9,71139.A0A059D1W4	EUGRSUZ_I00440,EUGRSUZ_I00217,EUGRSUZ_I02428,EUGRSUZ_I02796,EUGRSUZ_H04403,EUGRSUZ_G03070,EUGRSUZ_F01248,A0A059C989,EUGRSUZ_D02407,EgPHR12,A0A059CJ62,EUGRSUZ_D02489,A0A059CJB9,EUGRSUZ_B01277
	CL:5869	Regulation of chromosome separation, and The WD repeat Cdc20/Fizzy family	10	56	2.02	4	3.7e-14	71139.A0A059ALG3,71139.A0A059ATH1,71139.A0A059AU15,71139.A0A059BJ24,71139.A0A059BNT2,71139.A0A059C989,71139.A0A059CIK0,71139.A0A059CJ51,71139.A0A059CJ79,71139.A0A059D1W4	EUGRSUZ_I00217,EUGRSUZ_I02428,EUGRSUZ_I02796,EUGRSUZ_G03070,EUGRSUZ_F01248,A0A059C989,EUGRSUZ_D02407,EgPHR12,EUGRSUZ_D02489,EUGRSUZ_B01277
	CL:20460	SAGA-type complex, and Transcriptional adaptor 2	7	25	2.22	3.18	9.66e-11	71139.A0A059CKT1,71139.A0A059CKT8,71139.A0A059CKV5,71139.A0A059CLN0,71139.A0A059CLN5,71139.A0A059CLU1,71139.A0A059CME1	EUGRSUZ_C00512,EUGRSUZ_C00299,EUGRSUZ_C00319,EUGRSUZ_C00496,EUGRSUZ_C00509,EUGRSUZ_C00331,A0A059CME1
	CL:20465	SAGA-type complex, and Transcriptional adaptor 2	6	20	2.25	2.76	2.62e-09	71139.A0A059CKT1,71139.A0A059CKV5,71139.A0A059CLN0,71139.A0A059CLN5,71139.A0A059CLU1,71139.A0A059CME1	EUGRSUZ_C00512,EUGRSUZ_C00319,EUGRSUZ_C00496,EUGRSUZ_C00509,EUGRSUZ_C00331,A0A059CME1
	CL:5877	Anaphase-promoting complex-dependent catabolic process	6	31	2.06	2.42	2.17e-08	71139.A0A059ALG3,71139.A0A059ATH1,71139.A0A059BJ24,71139.A0A059BNT2,71139.A0A059C989,71139.A0A059D1W4	EUGRSUZ_I00217,EUGRSUZ_I02428,EUGRSUZ_G03070,EUGRSUZ_F01248,A0A059C989,EUGRSUZ_B01277
	CL:8408	Processing of Intronless Pre-mRNAs, and Telomere maintenance in response to DNA damage	6	40	1.95	2.23	6.91e-08	71139.A0A059A6Y3,71139.A0A059A7S6,71139.A0A059A875,71139.A0A059BRJ6,71139.A0A059CPF5,71139.A0A059D6R4	EUGRSUZ_K03335,EUGRSUZ_K03336,EUGRSUZ_K03334,EUGRSUZ_F02176,EUGRSUZ_C01704,EUGRSUZ_B02804
	CL:22874	SPX domain, and Regulation of anion transmembrane transport	5	15	2.29	2.33	7.14e-08	71139.A0A059AQF5,71139.A0A059CN91,71139.A0A059CXF5,71139.A0A059D520,71139.A0A059DF34	EUGRSUZ_I01961,EUGRSUZ_C01177,EUGRSUZ_C04220,EgPHR6,EgPHR1
	CL:5887	Metaphase/anaphase transition of cell cycle, and The WD repeat Cdc20/Fizzy family	5	16	2.27	2.29	8.8e-08	71139.A0A059ALG3,71139.A0A059ATH1,71139.A0A059BJ24,71139.A0A059BNT2,71139.A0A059D1W4	EUGRSUZ_I00217,EUGRSUZ_I02428,EUGRSUZ_G03070,EUGRSUZ_F01248,EUGRSUZ_B01277
	CL:22886	SPX domain-containing protein, and PHR1-like	4	5	2.67	2.18	2.98e-07	71139.A0A059CN91,71139.A0A059CXF5,71139.A0A059D520,71139.A0A059DF34	EUGRSUZ_C01177,EUGRSUZ_C04220,EgPHR6,EgPHR1
	CL:5897	Positive regulation of chromosome separation, and Mitosis	4	5	2.67	2.18	2.98e-07	71139.A0A059ATH1,71139.A0A059BJ24,71139.A0A059BNT2,71139.A0A059D1W4	EUGRSUZ_I02428,EUGRSUZ_G03070,EUGRSUZ_F01248,EUGRSUZ_B01277
	CL:6066	Mixed, incl. Catabolite repression, and Peptidyl-arginine N-methylation	4	8	2.47	2	8.96e-07	71139.A0A059AL74,71139.A0A059B7M5,71139.A0A059CJ62,71139.A0A059CJB9	EUGRSUZ_I00440,EUGRSUZ_H04403,A0A059CJ62,A0A059CJB9
	CL:8082	Transcription factor TFIID complex	4	10	2.37	1.91	1.68e-06	71139.A0A059A5P3,71139.A0A059BCX4,71139.A0A059CKF7,71139.A0A059D8L7	EUGRSUZ_K02653,EUGRSUZ_G01564,EUGRSUZ_C00116,EUGRSUZ_B03612
	CL:8412	Processing of Intronless Pre-mRNAs, and Ssu72-like protein	5	35	1.93	1.82	1.68e-06	71139.A0A059A6Y3,71139.A0A059A7S6,71139.A0A059BRJ6,71139.A0A059CPF5,71139.A0A059D6R4	EUGRSUZ_K03335,EUGRSUZ_K03336,EUGRSUZ_F02176,EUGRSUZ_C01704,EUGRSUZ_B02804
	CL:20827	Mixed, incl. PHR1-like, and Zinc finger, RING-H2-type	4	20	2.07	1.57	1.41e-05	71139.A0A059A512,71139.A0A059BFT6,71139.A0A059DGG5,71139.A0A059DIA1	EUGRSUZ_K02455,EgPHR7,EgPHR5,EgPHR4
	CL:20855	Mixed, incl. TLD, and PHR1-like	3	6	2.47	1.39	6.67e-05	71139.A0A059A512,71139.A0A059DGG5,71139.A0A059DIA1	EUGRSUZ_K02455,EgPHR5,EgPHR4
	CL:5949	Spindle checkpoint signaling, and NMS complex	3	13	2.13	1.12	0.00041	71139.A0A059AU15,71139.A0A059CJ51,71139.A0A059CJ79	EUGRSUZ_I02796,EgPHR12,EUGRSUZ_D02489
	CL:6146	Spindle elongation, and Microtubule depolymerization	3	13	2.13	1.12	0.00041	71139.A0A059AI50,71139.A0A059B4I4,71139.A0A059CWD2	EUGRSUZ_J02978,EUGRSUZ_H03918,EUGRSUZ_C03845
	CL:41225	Mostly uncharacterized, incl. Late embryogenesis abundant protein, and Glutamate receptor activity	5	194	1.18	0.72	0.003	71139.A0A058ZZR4,71139.A0A059AUZ1,71139.A0A059BXL9,71139.A0A059BXM2,71139.A0A059CIP7	EUGRSUZ_K00753,EgPHR11,EgPHR2,EUGRSUZ_F04059,EUGRSUZ_D02501
	CL:8416	mRNA cleavage factor complex, and Protein suppressor of sable-like	3	29	1.79	0.82	0.003	71139.A0A059BRJ6,71139.A0A059CPF5,71139.A0A059D6R4	EUGRSUZ_F02176,EUGRSUZ_C01704,EUGRSUZ_B02804
	CL:41589	Mixed, incl. Ternary complex factor MIP1, leucine-zipper, and PHR1-like	2	5	2.37	0.72	0.0073	71139.A0A059BXL9,71139.A0A059BXM2	EgPHR2,EUGRSUZ_F04059
	CL:8086	Transcription factor TFIID complex	2	5	2.37	0.72	0.0073	71139.A0A059A5P3,71139.A0A059D8L7	EUGRSUZ_K02653,EUGRSUZ_B03612
	CL:36266	Mixed, incl. Transcription factor DIVARICATA-like, and Protein WUSCHEL-like	2	6	2.29	0.68	0.0093	71139.A0A059A1W6,71139.A0A059BHW7	EgPHR3,EUGRSUZ_G03029
	CL:20470	SAGA-type complex, and Transcriptional adaptor 2	2	15	1.9	0.47	0.0384	71139.A0A059CLN5,71139.A0A059CLU1	EUGRSUZ_C00509,EUGRSUZ_C00331
EgPHRs interaction proteins in Populus trichocarpa	CL:8907	Mixed, incl. Cell cycle phase transition, and Mitotic Spindle Checkpoint	11	162	1.86	3.95	5.61e-14	3694.A0A2K1ZL56,3694.A0A2K1ZLK8,3694.A0A2K2AZF0,3694.A0A2K2B4M5,3694.A0A3N7EV10,3694.A0A3N7HSV3,3694.B9HI96,3694.B9HSE0,3694.B9HXU3,3694.B9HXX8,3694.B9MWW4	A0A2K1ZL56,A0A2K1ZLK8,A0A2K2AZF0,EgPHR12,A0A3N7EV10,A0A3N7HSV3,B9HI96_POPTR,B9HSE0_POPTR,B9HXU3_POPTR,B9HXX8_POPTR,B9MWW4_POPTR
	CL:8926	Inactivation of APC/C via direct inhibition of the APC/C complex, and The WD repeat Cdc20/Fizzy family	9	57	2.23	4.51	5.61e-14	3694.A0A2K1ZL56,3694.A0A2K2AZF0,3694.A0A2K2B4M5,3694.A0A3N7EV10,3694.A0A3N7HSV3,3694.B9HI96,3694.B9HSE0,3694.B9HXX8,3694.B9MWW4	A0A2K1ZL56,A0A2K2AZF0,EgPHR12,A0A3N7EV10,A0A3N7HSV3,B9HI96_POPTR,B9HSE0_POPTR,B9HXX8_POPTR,B9MWW4_POPTR
	CL:8942	Positive regulation of chromosome separation, and Protein K11-linked ubiquitination	6	19	2.53	3.73	5.48e-11	3694.A0A2K1ZL56,3694.A0A3N7HSV3,3694.B9HI96,3694.B9HSE0,3694.B9HXX8,3694.B9MWW4	A0A2K1ZL56,A0A3N7HSV3,B9HI96_POPTR,B9HSE0_POPTR,B9HXX8_POPTR,B9MWW4_POPTR
	CL:59293	SPX domain-containing protein, and MYB-CC type transfactor, LHEQLE motif	4	5	2.93	2.79	3.67e-08	3694.A0A2K1WN81,3694.A0A2K1ZY45,3694.A0A2K2BPR4,3694.A0A3N7G7K3	EgPHR6,A0A2K1ZY45,EgPHR1,A0A3N7G7K3
	CL:8946	Positive regulation of chromosome separation, and Protein K11-linked ubiquitination	3	10	2.5	1.54	7.38e-05	3694.A0A2K1ZL56,3694.A0A3N7HSV3,3694.B9HI96	A0A2K1ZL56,A0A3N7HSV3,B9HI96_POPTR
	CL:9020	Spindle checkpoint signaling	3	10	2.5	1.54	7.38e-05	3694.A0A2K2AZF0,3694.A0A2K2B4M5,3694.A0A3N7EV10	A0A2K2AZF0,EgPHR12,A0A3N7EV10
	CL:9238	Kinesin motor domain, conserved site, and Microtubule-associated protein, MAP65/Ase1/PRC1	4	51	1.92	1.46	7.38e-05	3694.A0A2K1XR52,3694.A0A2K1ZLF6,3694.A0A2K2BZP2,3694.A0A3N7FID7	A0A2K1XR52,A0A2K1ZLF6,A0A2K2BZP2,A0A3N7FID7
	CL:9244	Mixed, incl. Spindle elongation, and Microtubule-associated protein, MAP65/Ase1/PRC1	3	40	1.9	0.95	0.0024	3694.A0A2K1XR52,3694.A0A2K1ZLF6,3694.A0A2K2BZP2	A0A2K1XR52,A0A2K1ZLF6,A0A2K2BZP2
	CL:47684	Mostly uncharacterized, incl. Ligand-gated ion channel, and Protein of unknown function (DUF1635)	4	162	1.42	0.79	0.0043	3694.A0A2K1ZLT0,3694.A0A3N7G0R7,3694.A9PEQ8,3694.U5GUD2	EgPHR2,A0A3N7G0R7,EgPHR11,U5GUD2_POPTR
	CL:8969	Positive regulation of chromosome separation, and APC10/DOC domain	2	5	2.63	0.89	0.0043	3694.B9HSE0,3694.B9MWW4	B9HSE0_POPTR,B9MWW4_POPTR
	CL:9030	Spindle checkpoint signaling	2	5	2.63	0.89	0.0043	3694.A0A2K2B4M5,3694.A0A3N7EV10	EgPHR12,A0A3N7EV10
	CL:47976	Mixed, incl. MYB-CC type transfactor, LHEQLE motif, and Domain of unknown function DUF547	2	6	2.55	0.86	0.0052	3694.A0A2K1ZLT0,3694.A0A3N7G0R7	EgPHR2,A0A3N7G0R7
	CL:48205	Mixed, incl. Fanconi anaemia nuclear complex, and ATP-dependent protease La (LON) substrate-binding domain	2	6	2.55	0.86	0.0052	3694.B9GTT4,3694.B9IAK4	B9GTT4_POPTR,B9IAK4_POPTR
	CL:9210	NudC family, and Metaxylem development	2	6	2.55	0.86	0.0052	3694.A0A2K1ZLK8,3694.B9HXU3	A0A2K1ZLK8,B9HXU3_POPTR
	CL:23987	Mixed, incl. FERM domain, and Rho (Ras homology) subfamily of Ras-like small GTPases	2	7	2.48	0.84	0.0059	3694.A0A2K2CDP5,3694.A0A3N7HG16	A0A2K2CDP5,A0A3N7HG16
	CL:27375	Sealing of the nuclear envelope (NE) by ESCRT-III, and Endosomal Sorting Complex Required For Transport (ESCRT)	3	76	1.62	0.7	0.0107	3694.A0A2K1Y4G9,3694.A0A2K1ZUI1,3694.A0A3N7HD89	A0A2K1Y4G9,EgPHR10,A0A3N7HD89
	CL:47690	Mostly uncharacterized, incl. Protein of unknown function (DUF1635), and Transmembrane protein At4g13530-like	2	26	1.91	0.48	0.0496	3694.A9PEQ8,3694.U5GUD2	EgPHR11,U5GUD2_POPTR
PtrPHRs interaction proteins in Populus trichocarpa	CL:8926	Inactivation of APC/C via direct inhibition of the APC/C complex, and The WD repeat Cdc20/Fizzy family	10	57	2.17	4.61	3.34e-15	3694.A0A2K1ZL56,3694.A0A2K2AZF0,3694.A0A2K2B4M5,3694.A0A2K2BWY3,3694.A0A3N7EV10,3694.A0A3N7HSV3,3694.B9HI96,3694.B9HSE0,3694.B9HXX8,3694.B9MWW4	A0A2K1ZL56,A0A2K2AZF0,Potri.003G100100.1,Potri.001G133400.1,A0A3N7EV10,A0A3N7HSV3,B9HI96_POPTR,B9HSE0_POPTR,B9HXX8_POPTR,B9MWW4_POPTR
	CL:8907	Mixed, incl. Cell cycle phase transition, and Mitotic Spindle Checkpoint	12	162	1.8	3.99	3.87e-15	3694.A0A2K1ZL56,3694.A0A2K1ZLK8,3694.A0A2K2AZF0,3694.A0A2K2B4M5,3694.A0A2K2BWY3,3694.A0A3N7EV10,3694.A0A3N7HSV3,3694.B9HI96,3694.B9HSE0,3694.B9HXU3,3694.B9HXX8,3694.B9MWW4	A0A2K1ZL56,A0A2K1ZLK8,A0A2K2AZF0,Potri.003G100100.1,Potri.001G133400.1,A0A3N7EV10,A0A3N7HSV3,B9HI96_POPTR,B9HSE0_POPTR,B9HXU3_POPTR,B9HXX8_POPTR,B9MWW4_POPTR
	CL:8927	Inactivation of APC/C via direct inhibition of the APC/C complex, and The WD repeat Cdc20/Fizzy family	7	47	2.1	3.15	2.26e-10	3694.A0A2K1ZL56,3694.A0A2K2BWY3,3694.A0A3N7HSV3,3694.B9HI96,3694.B9HSE0,3694.B9HXX8,3694.B9MWW4	A0A2K1ZL56,Potri.001G133400.1,A0A3N7HSV3,B9HI96_POPTR,B9HSE0_POPTR,B9HXX8_POPTR,B9MWW4_POPTR
	CL:8942	Positive regulation of chromosome separation, and Protein K11-linked ubiquitination	6	19	2.43	3.3	2.26e-10	3694.A0A2K1ZL56,3694.A0A3N7HSV3,3694.B9HI96,3694.B9HSE0,3694.B9HXX8,3694.B9MWW4	A0A2K1ZL56,A0A3N7HSV3,B9HI96_POPTR,B9HSE0_POPTR,B9HXX8_POPTR,B9MWW4_POPTR
	CL:59293	SPX domain-containing protein, and MYB-CC type transfactor, LHEQLE motif	5	5	2.93	3.38	2.61e-10	3694.A0A2K1WN81,3694.A0A2K1ZY45,3694.A0A2K2BPR4,3694.A0A3N7G7K3,3694.B9I5P9	Potri.019G020900.1,A0A2K1ZY45,Potri.002G257800.1,A0A3N7G7K3,Potri.013G048000.1
	CL:9238	Kinesin motor domain, conserved site, and Microtubule-associated protein, MAP65/Ase1/PRC1	6	51	2	2.48	2.6e-08	3694.A0A2K1XR52,3694.A0A2K1ZLF6,3694.A0A2K2BZP2,3694.A0A3N7FB94,3694.A0A3N7FID7,3694.B9GX18	A0A2K1XR52,A0A2K1ZLF6,A0A2K2BZP2,POPTR_T115700,A0A3N7FID7,B9GX18_POPTR
	CL:9244	Mixed, incl. Spindle elongation, and Microtubule-associated protein, MAP65/Ase1/PRC1	5	40	2.03	2.05	6.92e-07	3694.A0A2K1XR52,3694.A0A2K1ZLF6,3694.A0A2K2BZP2,3694.A0A3N7FB94,3694.B9GX18	A0A2K1XR52,A0A2K1ZLF6,A0A2K2BZP2,POPTR_T115700,B9GX18_POPTR
	CL:9245	Spindle elongation, and Microtubule depolymerization	4	30	2.05	1.6	2.02e-05	3694.A0A2K1ZLF6,3694.A0A2K2BZP2,3694.A0A3N7FB94,3694.B9GX18	A0A2K1ZLF6,A0A2K2BZP2,POPTR_T115700,B9GX18_POPTR
	CL:8946	Positive regulation of chromosome separation, and Protein K11-linked ubiquitination	3	10	2.41	1.39	0.00011	3694.A0A2K1ZL56,3694.A0A3N7HSV3,3694.B9HI96	A0A2K1ZL56,A0A3N7HSV3,B9HI96_POPTR
	CL:9020	Spindle checkpoint signaling	3	10	2.41	1.39	0.00011	3694.A0A2K2AZF0,3694.A0A2K2B4M5,3694.A0A3N7EV10	A0A2K2AZF0,Potri.003G100100.1,A0A3N7EV10
	CL:9246	Spindle elongation, and Microtubule depolymerization	3	25	2.01	1.02	0.0011	3694.A0A2K2BZP2,3694.A0A3N7FB94,3694.B9GX18	A0A2K2BZP2,POPTR_T115700,B9GX18_POPTR
	CL:8969	Positive regulation of chromosome separation, and APC10/DOC domain	2	5	2.53	0.78	0.0062	3694.B9HSE0,3694.B9MWW4	B9HSE0_POPTR,B9MWW4_POPTR
	CL:9030	Spindle checkpoint signaling	2	5	2.53	0.78	0.0062	3694.A0A2K2B4M5,3694.A0A3N7EV10	Potri.003G100100.1,A0A3N7EV10
	CL:48205	Mixed, incl. Fanconi anaemia nuclear complex, and ATP-dependent protease La (LON) substrate-binding domain	2	6	2.45	0.75	0.0078	3694.B9GTT4,3694.B9IAK4	B9GTT4_POPTR,B9IAK4_POPTR
	CL:55172	MYB-CC type transfactor, LHEQLE motif, and SANT domain	2	6	2.45	0.75	0.0078	3694.A0A2K1YVD4,3694.A0A2K1ZE56	Potri.010G167900.1,Potri.008G087600.1
	CL:9210	NudC family, and Metaxylem development	2	6	2.45	0.75	0.0078	3694.A0A2K1ZLK8,3694.B9HXU3	A0A2K1ZLK8,B9HXU3_POPTR
	CL:23987	Mixed, incl. FERM domain, and Rho (Ras homology) subfamily of Ras-like small GTPases	2	7	2.39	0.72	0.0092	3694.A0A2K2CDP5,3694.A0A3N7HG16	A0A2K2CDP5,A0A3N7HG16
	CL:48099	Mixed, incl. Protein of unknown function DUF604, and Poly(ADP-ribose) polymerase catalytic domain	2	7	2.39	0.72	0.0092	3694.A0A2K1YRV2,3694.U5GS23	A0A2K1YRV2,Potri.001G314800.1
	CL:9276	Spindle elongation, and Microtubule depolymerization	2	10	2.23	0.63	0.016	3694.A0A2K2BZP2,3694.A0A3N7FB94	A0A2K2BZP2,POPTR_T115700
	CL:54876	Mixed, incl. GCK domain, and Cytochrome C biogenesis protein transmembrane region	2	14	2.08	0.56	0.0259	3694.A0A3N7G2D9,3694.U5FJJ4	Potri.016G047900.1,Potri.018G151400.1
	CL:40990	Mixed, incl. GYF domain, and Nuclear lamina	2	18	1.98	0.49	0.0392	3694.A0A2K1ZDT6,3694.A0A3N7FMU4	Potri.008G081800.1,Potri.010G174100.1
EgPHRs interaction proteins in Arabidopsis thaliana	CL:34136	Mixed, incl. Phosphate ion transport, and Organic anion transporters	9	79	1.9	3.38	2.53e-11	3702.O48781,3702.Q5PP62,3702.Q84WW5,3702.Q8GUN5,3702.Q8GYF4,3702.Q8LBH4,3702.Q949U2,3702.Q94A21,3702.Q9SYQ1	SPX2,SPX3,PVA13,EgPHR6,PHT1-5,SPX1,EgPHR2,SPX4,PHT1-8
	CL:34138	Mixed, incl. Phosphate ion transport, and Organic anion transporters	8	44	2.11	3.6	2.53e-11	3702.O48781,3702.Q5PP62,3702.Q84WW5,3702.Q8GUN5,3702.Q8GYF4,3702.Q8LBH4,3702.Q949U2,3702.Q9SYQ1	SPX2,SPX3,PVA13,EgPHR6,PHT1-5,SPX1,EgPHR2,PHT1-8
	CL:34140	Phosphate ion transport, and Organic anion transporters	6	36	2.07	2.62	3.08e-08	3702.O48781,3702.Q5PP62,3702.Q8GUN5,3702.Q8GYF4,3702.Q8LBH4,3702.Q9SYQ1	SPX2,SPX3,EgPHR6,PHT1-5,SPX1,PHT1-8
	CL:34142	Inorganic phosphate transmembrane transporter activity, and SPX domain	5	26	2.13	2.21	6.79e-07	3702.O48781,3702.Q8GUN5,3702.Q8GYF4,3702.Q8LBH4,3702.Q9SYQ1	SPX2,EgPHR6,PHT1-5,SPX1,PHT1-8
	CL:34145	Mixed, incl. SPX domain-containing protein, and Arsenate ion transmembrane transport	4	11	2.41	2.03	3.26e-06	3702.O48781,3702.Q8GUN5,3702.Q8LBH4,3702.Q9SYQ1	SPX2,EgPHR6,SPX1,PHT1-8
	CL:37786	Mostly uncharacterized, incl. Zinc finger, Dof-type, and No apical meristem (NAM) protein	6	91	1.67	1.78	3.26e-06	3702.F4KFT6,3702.Q0WVU3,3702.Q8GXB3,3702.Q9LZ56,3702.Q9M0X8,3702.Q9SAK5	F18O9.70,EgPHR4,AHL5,DOF5.1,BHLH114,EgPHR8
	CL:7206	Tetrahydrofolylpolyglutamate metabolic process	3	6	2.55	1.49	0.00011	3702.O65355,3702.Q9SYL6,3702.Q9ZV85	GGH2,GGH1,GGH3
	CL:25032	Mostly uncharacterized, incl. Myb family transcription factor MPH1/MOF1, and PHR1-like	3	33	1.81	0.77	0.0079	3702.F4I274,3702.O80482,3702.Q9SFZ3	EgPHR7,BHLH149,BHLH110
	CL:37788	Mixed, incl. AT-hook motif nuclear-localized protein, and Zinc finger, Dof-type	3	34	1.79	0.77	0.0079	3702.Q8GXB3,3702.Q9LZ56,3702.Q9SAK5	AHL5,DOF5.1,EgPHR8
	CL:37895	Mostly uncharacterized, incl. PLATZ transcription factor, and Pollen sperm cell differentiation	3	36	1.77	0.75	0.0087	3702.F4KFT6,3702.Q0WVU3,3702.Q9M0X8	F18O9.70,EgPHR4,BHLH114
	CL:15103	Mixed, incl. Katanin complex, and MYB-CC type transfactor, LHEQLE motif	2	5	2.45	0.71	0.0135	3702.C0SVS4,3702.F4IK99	EgPHR12,T13E11.5
	CL:25056	Mixed, incl. Transcription factor IBH1-like, bHLH domain, and MYB-CC type transfactor, LHEQLE motif	2	6	2.37	0.67	0.017	3702.O80482,3702.Q9SFZ3	BHLH149,BHLH110
	CL:34214	Mixed, incl. RNA secondary structure unwinding, and MYB-CC type transfactor, LHEQLE motif	2	6	2.37	0.67	0.017	3702.Q84WW5,3702.Q949U2	PVA13,EgPHR2
	CL:37942	Mixed, incl. Transcription factor DIVARICATA-like, and PLATZ transcription factor	2	7	2.3	0.65	0.0196	3702.F4KFT6,3702.Q0WVU3	F18O9.70,EgPHR4
AtPHRs interaction proteins in Arabidopsis thaliana	CL:34138	Mixed, incl. Phosphate ion transport, and Organic anion transporters	15	44	2.32	8.06	2.48e-26	3702.F4J3P7,3702.O48781,3702.P42813,3702.Q5PP62,3702.Q84WW5,3702.Q8GUN5,3702.Q8GYF4,3702.Q8LBH4,3702.Q8VYM2,3702.Q93ZF5,3702.Q949U2,3702.Q94CL7,3702.Q96243,3702.Q9S735,3702.Q9SYQ1	AT3G04450,SPX2,RNS1,SPX3,PVA13,AT5G29000,PHT1-5,SPX1,PHT1-1,PHO1-H1,AT3G13040,AT4G28610,PHT1-2,PHT1-9,PHT1-8
	CL:34136	Mixed, incl. Phosphate ion transport, and Organic anion transporters	16	79	2.09	7.14	1.81e-25	3702.F4J3P7,3702.O48781,3702.P42813,3702.Q5PP62,3702.Q84WW5,3702.Q8GUN5,3702.Q8GYF4,3702.Q8LBH4,3702.Q8VYM2,3702.Q93ZF5,3702.Q949U2,3702.Q94A21,3702.Q94CL7,3702.Q96243,3702.Q9S735,3702.Q9SYQ1	AT3G04450,SPX2,RNS1,SPX3,PVA13,AT5G29000,PHT1-5,SPX1,PHT1-1,PHO1-H1,AT3G13040,SPX4,AT4G28610,PHT1-2,PHT1-9,PHT1-8
	CL:34140	Phosphate ion transport, and Organic anion transporters	12	36	2.31	6.56	5.52e-21	3702.O48781,3702.P42813,3702.Q5PP62,3702.Q8GUN5,3702.Q8GYF4,3702.Q8LBH4,3702.Q8VYM2,3702.Q93ZF5,3702.Q94CL7,3702.Q96243,3702.Q9S735,3702.Q9SYQ1	SPX2,RNS1,SPX3,AT5G29000,PHT1-5,SPX1,PHT1-1,PHO1-H1,AT4G28610,PHT1-2,PHT1-9,PHT1-8
	CL:34141	Mixed, incl. Inorganic phosphate transmembrane transporter activity, and SPX domain	11	31	2.34	6.14	2.3e-19	3702.O48781,3702.P42813,3702.Q8GUN5,3702.Q8GYF4,3702.Q8LBH4,3702.Q8VYM2,3702.Q93ZF5,3702.Q94CL7,3702.Q96243,3702.Q9S735,3702.Q9SYQ1	SPX2,RNS1,AT5G29000,PHT1-5,SPX1,PHT1-1,PHO1-H1,AT4G28610,PHT1-2,PHT1-9,PHT1-8
	CL:34142	Inorganic phosphate transmembrane transporter activity, and SPX domain	10	26	2.37	5.7	9.23e-18	3702.O48781,3702.P42813,3702.Q8GUN5,3702.Q8GYF4,3702.Q8LBH4,3702.Q8VYM2,3702.Q93ZF5,3702.Q94CL7,3702.Q9S735,3702.Q9SYQ1	SPX2,RNS1,AT5G29000,PHT1-5,SPX1,PHT1-1,PHO1-H1,AT4G28610,PHT1-9,PHT1-8
	CL:34143	Mixed, incl. Phosphate transport, and SPX domain-containing protein	9	16	2.54	5.63	5.01e-17	3702.O48781,3702.P42813,3702.Q8GUN5,3702.Q8LBH4,3702.Q8VYM2,3702.Q93ZF5,3702.Q94CL7,3702.Q9S735,3702.Q9SYQ1	SPX2,RNS1,AT5G29000,SPX1,PHT1-1,PHO1-H1,AT4G28610,PHT1-9,PHT1-8
	CL:34145	Mixed, incl. SPX domain-containing protein, and Arsenate ion transmembrane transport	8	11	2.65	5.25	1.23e-15	3702.O48781,3702.P42813,3702.Q8GUN5,3702.Q8LBH4,3702.Q8VYM2,3702.Q94CL7,3702.Q9S735,3702.Q9SYQ1	SPX2,RNS1,AT5G29000,SPX1,PHT1-1,AT4G28610,PHT1-9,PHT1-8
	CL:25032	Mostly uncharacterized, incl. Myb family transcription factor MPH1/MOF1, and PHR1-like	4	33	1.87	1.28	0.00019	3702.F4I274,3702.O80482,3702.Q8GXC2,3702.Q9SFZ3	AT1G69580,BHLH149,AT2G20400,BHLH110
	CL:25056	Mixed, incl. Transcription factor IBH1-like, bHLH domain, and MYB-CC type transfactor, LHEQLE motif	3	6	2.48	1.35	0.00019	3702.O80482,3702.Q8GXC2,3702.Q9SFZ3	BHLH149,AT2G20400,BHLH110
	CL:34149	Mixed, incl. Sulfate ion homeostasis, and Regulation of phosphate transport	3	6	2.48	1.35	0.00019	3702.Q8LBH4,3702.Q8VYM2,3702.Q94CL7	SPX1,PHT1-1,AT4G28610
	CL:34214	Mixed, incl. RNA secondary structure unwinding, and MYB-CC type transfactor, LHEQLE motif	3	6	2.48	1.35	0.00019	3702.F4J3P7,3702.Q84WW5,3702.Q949U2	AT3G04450,PVA13,AT3G13040
	CL:7206	Tetrahydrofolylpolyglutamate metabolic process	3	6	2.48	1.35	0.00019	3702.O65355,3702.Q9SYL6,3702.Q9ZV85	GGH2,GGH1,GGH3
	CL:37786	Mostly uncharacterized, incl. Zinc finger, Dof-type, and No apical meristem (NAM) protein	4	91	1.43	0.74	0.0056	3702.Q0WVU3,3702.Q8GXB3,3702.Q9M0X8,3702.Q9SAK5	AT5G06800,AHL5,BHLH114,AT1G79430
	CL:15103	Mixed, incl. Katanin complex, and MYB-CC type transfactor, LHEQLE motif	2	5	2.39	0.65	0.0161	3702.C0SVS4,3702.F4IK99	AT5G45580,T13E11.5
	CL:37704	Mixed, incl. CRC domain-containing protein TSO1-like, and BTB/POZ and TAZ domain-containing protein 1/2/3/4/5	2	7	2.24	0.58	0.0262	3702.F4IPY7,3702.Q8LAJ7	TRFL8,AT4G13640

## Sheet: Table S8
Table S8. Gene Expression Matrix of EgPHRs in different plant tissues
Geneid	seedling_tissueculture_30d_rep1.1	seedling_tissueculture_30d_rep3.1	root_tissueculture_30d_rep1.1	root_tissueculture_30d_rep2.1	stem_tissueculture_30d_rep1.1	stem_tissueculture_30d_rep2.1	stem_tissueculture_30d_rep3.1	leaf_tissueculture_30d_rep1.1	leaf_tissueculture_30d_rep2.1	leaf_tissueculture_30d_rep3.1	flower_3y_plant_rep1.1	flower_3y_plant_rep2.1	flower_3y_plant_rep3.1	lateral_branch_3y_plant_rep1.1	lateral_branch_3y_plant_rep1.2	stemapex_6month_rep1.1	stemapex_6_month_rep2.1	stemapex_6month_rep3.1	the_3rd_internode_6month_rep1.1	the_3rd_internode_6month_rep2.1	the_5th_internode_6month_rep1.1	the_5th_internode_6month_rep3.1	the_7th_internode_6month_rep1.1	the_7th_internode_6month_rep2.1	the_7th_internode_6month_rep3.1	the_9th_internode_6month_rep1.1	the_9th_internode_6month_rep2.1	the_9th_internode_6month_rep3.1	the_11th_internode_6month_rep1.1	the_11th_internode_6month_rep2.1	the_11th_internode_6month_rep3.1
EgPHR1	2427.48	2548.57	2709.37	2956.19	2777.25	2852.74	2845.23	2725.67	2906.28	2756.51	1840.79	1761.47	1814.55	859.791	874.88	1152.26	1142.01	1132.94	2659.21	2915.19	2934.64	3039.67	3199.5	3231.05	3222.08	3151.91	3737.67	3292.59	3327.7	3573.51	3404.14
EgPHR2	6230.89	6704.57	3430.15	2961.15	7993.37	9583.46	8829.85	7237.9	9860.23	8616.19	1270.5	1209.88	1210.01	741.9	760.723	1446.32	1336.55	1383.44	2914.33	6588.68	2740.61	7555.99	4732.96	4989.78	4822.41	6743.02	15857.7	9722.28	8067.01	17255.7	11018.9
EgPHR3	370.472	437.709	479.973	441.629	834.205	551.713	646.962	588.397	527.079	576.702	298.533	277.809	290.217	189.032	186.982	49.7569	46.5303	41.6955	310.466	886.139	454.429	866.043	645.917	611.887	661.899	1501.67	1446.08	1443.71	1781.9	1700.07	1710.09
EgPHR4	63.0935	57.5147	47.9973	26.6714	101.229	114.607	97.1756	76.5539	37.6485	47.9254	2.97541	6.03932	1.85442	0	0	5.98579	5.86208	6.51492	0	8.7412	10.2119	14.5962	16.9236	9.46828	14.2728	28.9898	126.058	71.2283	73.9171	85.6664	85.5491
EgPHR5	748.224	962.064	202.747	132.117	835.143	807.58	795.789	1045.05	942.13	983.27	43.6394	36.2359	42.6518	144.315	107.269	86.0457	97.4571	91.8604	279.419	486.229	310.186	380.719	293.342	377.547	328.273	289.898	170.127	225.173	339.444	261.079	294.966
EgPHR6	5146.97	5410.12	6700.59	8554.09	3693	3762.49	3716.31	4573.65	4796.97	4709.47	2512.24	2236.56	2490.49	652.465	656.406	1245.42	1307.98	1281.16	2261	2740.37	2375.54	2547.04	2895.81	2589.57	2687.74	4002.04	2740.48	3471.04	4193.9	3361.39	3791.79
EgPHR7	2480.06	2397.69	1609.57	1803.11	3161.54	3718.06	3582.37	2554.76	3001.78	2812.42	451.271	382.49	437.644	686.003	703.644	1135.43	1165.46	1154.44	4220.99	7527.27	4387.28	6255.7	3951.66	7072.8	5206.88	3441.09	5166.33	3980.36	2495.24	4121.17	3021.84
EgPHR8	1225.47	1337.03	686.031	450.933	1674.97	1828.38	1736.9	1237.32	1522.47	1379.45	212.246	245.599	217.895	621.976	601.296	312.009	305.561	301.315	1488.89	1829.1	1515.19	1715.06	1457.31	1743.35	1596.76	1917.67	1869.35	1841.21	1619.72	2117.18	1743.95
EgPHR9	1592.71	1726.19	1760.18	870.233	1236.31	1548.53	1359.58	1856.88	2352.57	2095.94	607.976	540.519	611.033	566.08	503.868	555.182	567.889	553.117	1194.62	1424.82	1141.18	1389.08	1021.06	1530.31	1236.38	958.112	1614.16	1134.29	1197.74	1645	1322.45
EgPHR10	4495.01	4524.24	4059.91	1709.45	2669.46	2884.72	2776.95	6367.32	5494.84	5884.44	1246.7	1283.35	1197.96	1318.14	1351.19	1528.62	1417.52	1455.11	3110.06	3509.59	2569.57	3299.97	2969.15	3515.1	3219.4	2933.77	3642.36	3196.85	3147.58	3626.54	3254.43
EgPHR11	1020.01	1056.93	1201.59	958.311	657.054	716.072	662.72	1326.34	1494.92	1429.77	378.869	448.923	420.954	198.179	173.205	377.853	351.359	338.124	491.346	352.926	382.946	288.276	210.605	417.788	282.779	274.678	199.848	236.662	304.998	188.67	244.171
EgPHR12	289.583	268.153	267.295	205.928	154.656	207.003	203.106	281.291	381.076	323.497	170.59	126.826	148.354	116.875	106.285	276.469	256.466	246.915	764.016	511.36	712.279	480.459	468.219	685.266	553.069	208.002	239.818	207.558	179.41	221.305	186.248

## Sheet: Table S9
Table S9. Gene expression matrix of EgPHRs during adventitious root development
Geneid	stembase_rootinduce_0h_rep1.1	stembase_rootinduce_0h_rep2.1	stembase_rootinduce_0h_rep3.1	stembase_rootinduce_1h_rep1.1	stembase_rootinduce_1h_rep2.1	stembase_rootinduce_1h_rep3.1	stembase_rootinduce_6h_rep1.1	stembase_rootinduce_6h_rep2.1	stembase_rootinduce_6h_rep3.1	stembase_rootinduce_24h_rep1.1	stembase_rootinduce_24h_rep2.1	stembase_rootinduce_24h_rep3.1	stembase_rootinduce_48h_rep1.1	stembase_rootinduce_48h_rep2.1	stembase_rootinduce_48h_rep3.1	stembase_rootinduce_72h_rep1.1	stembase_rootinduce_72h_rep2.1	stembase_rootinduce_72h_rep3.1	stembase_rootinduce_96h_rep1.1	stembase_rootinduce_96h_rep2.1	stembase_rootinduce_96h_rep3.1	root_adventitiousroot_induce_168h_rep1.1	root_adventitiousroot_induce_168h_rep2.1	root_adventitiousroot_induce_168h_rep3.1	root_adventitiousroot_induce_20d_rep1.1	root_adventitiousroot_induce_20d_rep2.1	root_adventitiousroot_induce_20d_rep3.1
EgPHR1	1519.34	1525.98	1318.24	2351.82	2122.83	2211.47	3033.63	2130.46	2647.55	2082.99	2116.95	2148.25	2538.56	2541.37	2560.14	2171.01	1887.46	2017.84	2143.92	2158.41	2198.19	1995.17	1878.1	1897.5	1901.27	2071.96	1997.91
EgPHR2	5839.64	4783.38	4846.68	3478.3	2617.27	3207.13	4223.75	2662.48	3666.95	5390.26	5478.13	5578.79	5706.35	6167.47	5859.86	6130.11	5239.03	5939.57	6349.76	6251.2	6262.31	1920.93	1936.49	1904.17	2238.86	2715.44	2462.76
EgPHR3	641.1	434.319	524.717	525.146	345.533	469.061	293.162	251.629	287.321	725.286	744.54	769.835	809.861	806.638	785.69	589.127	517.97	527.687	484.411	515.535	496.567	151.893	118.145	128.101	271.206	319.549	282.272
EgPHR4	76.7227	32.2805	59.735	81.6289	13.3631	53.7857	9.19005	19.1718	7.8718	9.58203	12.2811	11.6289	5.22491	9.21394	4.43391	1.59224	6.41448	4.95481	5.07237	8.99712	7.18361	0	5.43195	2.66877	59.3264	70.0382	62.1516
EgPHR5	1053.77	1144.49	922.498	676.613	358.896	574.131	180.125	218.079	208.603	300.728	168.097	255.837	239.599	288.145	258.054	172.758	109.046	168.463	185.987	174.544	164.325	31.9775	86.9112	80.0632	79.1018	185.31	145.02
EgPHR6	2911.98	2921.38	2580.82	4729.04	4625.56	4471.72	5015.93	3616.27	4469.87	3897.67	4045.08	4003.45	4765.12	5064.31	4901.25	4084.88	3831.05	4116.21	4807.76	4802.66	4948.61	4762.37	5619.35	5180.09	6100.73	5684.77	5931.59
EgPHR7	4677.18	2727.7	3624.83	2712.8	1313.41	2153.93	2312.22	1191.05	1811.83	2443.42	2294.26	2474.64	2225.07	2230.61	2205.43	2564.3	1582.77	2306.46	1844.65	2146.71	2059	888.518	1151.57	1047.49	1381.46	1946.48	1659.97
EgPHR8	830.581	2432.77	1098.31	893.383	2061.74	1218.31	831.699	2446.79	1301.47	804.89	772.173	829.53	571.008	713.661	623.408	502.351	1173.85	691.195	563.033	511.936	497.465	682.948	840.594	803.3	696.379	639.099	731.576
EgPHR9	948.572	1261.87	935.395	859.825	1015.6	944.376	847.322	877.108	816.043	839.533	842.789	869.844	799.411	838.468	773.275	800.099	883.595	832.407	871.602	770.154	850.36	920.496	878.617	908.717	1005.72	980.535	1012.55
EgPHR10	834.069	1502.51	891.273	1228.97	1481.4	1309.62	2254.32	2796.68	2491.42	1209.55	998.605	1172.97	1259.2	1418.11	1347.91	1515.01	1802.47	1664.81	1863.25	1599.69	1734.84	2402.88	2364.26	2399.23	1822.17	2120.12	2010.86
EgPHR11	338.277	551.702	338.046	374.586	230.992	323.965	725.095	862.729	763.564	574.922	565.697	569.042	564.29	562.888	569.315	625.749	971.794	711.015	778.608	739.563	746.198	1272.25	1558.97	1415.78	1149.8	1205.24	1209.37
EgPHR12	106.366	90.9722	108.609	112.467	150.813	120.08	312.462	395.417	350.295	246.184	260.205	257.387	228.403	237.887	252.733	160.816	253.372	200.67	213.885	209.633	203.835	131.336	222.71	166.798	63.564	215.951	126.893

## Sheet: Table S10
Table S10. Gene expression matrix of EgPHRs by SA/JA treatment
	SA												JA
Geneid	leaf_SA_1h_rep1.1	leaf_SA_1h_rep2.1	leaf_SA_1h_rep3.1	leaf_SA_6h_rep1.1	leaf_SA_6h_rep2.1	leaf_SA_6h_rep3.1	leaf_SA_168h_rep2.1	leaf_SA_168h_rep3.1	leaf_mock_rep1.1	leaf_mock_rep2.1	leaf_mock_rep3.1		leaf_JA_1h_rep1.1	leaf_JA_1h_rep2.1	leaf_JA_1h_rep3.1	leaf_JA_6h_rep1.1	leaf_JA_6h_rep2.1	leaf_JA_6h_rep3.1	leaf_JA_24h_rep1.1	leaf_JA_24h_rep3.1	leaf_JA_168h_rep1.1	leaf_JA_168h_rep2.1	leaf_JA_168h_rep3.1	leaf_mock_rep1.1	leaf_mock_rep2.1	leaf_mock_rep3.1
EgPHR1	2862.03	2896.23	2881.94	2849.97	2954.08	2920.42	2764.09	2691.79	2177.47	2058.96	2113.26		2707.98	2369.2	2524.83	2445.28	2168.89	2304.42	2383.39	2389.33	2882.76	2945.39	2945.11	2177.47	2058.96	2113.26
EgPHR2	6148.79	7161.95	6614.32	5200.51	5532.66	5425.03	5191.32	4905.08	6071.53	5598.33	5764.61		14460	13791.7	14119.6	7706.04	12289.4	10021	13974	12870.1	9794.84	9342.03	9506.77	6071.53	5598.33	5764.61
EgPHR3	750.815	789.235	785.882	1399.36	1227.69	1344.71	786.834	781.547	917.647	1014.78	965.617		1499.27	1250.13	1340.09	1321.32	1172.72	1245.69	1376.1	1338.29	1949.29	1816.31	1840.95	917.647	1014.78	965.617
EgPHR4	355.157	355.054	360.66	522.078	390.161	498.49	205.863	215.793	371.643	354.246	357.285		201.452	131.062	172.419	284.335	141.042	206.528	245.226	247.149	412.99	328.056	374.244	371.643	354.246	357.285
EgPHR5	1378.05	1399.93	1345.8	2382.72	1749.86	2091.23	1209.95	1410.16	780.941	831.473	763.291		2022.27	1251.57	1655.91	2918.06	1677.71	2191.37	2391.76	2190.16	3173.8	2798.7	2990.51	780.941	831.473	763.291
EgPHR6	4511.12	4974.82	4685.24	4900.14	5026.63	5014.08	4367.87	4202.34	3775.37	3882.79	3789.39		4666.33	4395.62	4474.36	4694.32	3996.52	4309.91	4655.43	4566.34	6767.5	7016.3	6827.21	3775.37	3882.79	3789.39
EgPHR7	1730.09	2118.15	1995.87	2621.12	2786.87	2691.85	3355.64	3421.73	2021.11	1703.94	1819.58		4433.88	3880.01	4132.94	3953.93	4154.33	4078.38	4742.32	4628.78	5531.68	5721.86	5668.01	2021.11	1703.94	1819.58
EgPHR8	1709.32	1683.97	1638.55	2146.72	1532.78	1918.58	1733.15	1974.98	970.855	856.997	970.354		2070.7	1600.11	1790.77	1648.03	1945.99	1903.32	2122.72	2021.23	2393.08	2391.52	2377.55	970.855	856.997	970.354
EgPHR9	1924.29	2015.69	1909.05	1760.52	1983.08	1854.14	1880.43	1853.01	1246.72	1039.53	1170.65		2644.06	1991.85	2422.4	2475.39	2248.78	2363.11	3265.82	2984.85	2621.26	2898.27	2683.69	1246.72	1039.53	1170.65
EgPHR10	6842.49	6685.16	6742.33	8819.3	8703.82	8746.67	9612.07	9943.38	1642.92	1538.42	1578.01		9948.64	9036.07	9629.87	9438.81	8760.4	9135.05	11837.8	11301.1	10957.1	12507.9	11714.4	1642.92	1538.42	1578.01
EgPHR11	475.62	650.256	607.779	611.474	708.451	685.728	838.096	756.215	681.891	778.104	712.54		1059.56	1009.61	1063.54	991.271	1278.26	1153.3	1062.65	1055.64	842.323	738.792	783.574	681.891	778.104	712.54
EgPHR12	198.348	161.296	161.406	246.735	252.285	262.619	239.224	220.484	202.193	144.638	177.289		373.849	453.676	437.023	429.29	404.387	414.143	428.663	521.905	357.673	797.469	564.118	202.193	144.638	177.289

[truncated: 3 more sheets: Table S11, Table S12, Table S13]
